# Supplementary material for: Identifying essential genes in genome-scale metabolic models of consensus molecular subtypes of colorectal cancer
Source: PLoS One. 2023 May 19;18(5):e0286032. doi: 10.1371/journal.pone.0286032 (PMC10198572; doi:10.1371/journal.pone.0286032)
Supplement: S1 Table — (XLSX) [file pone.0286032.s001.xlsx]

## Sheet: DMEM Medium
ID	Equation with species ID	Name	Classification	HMDB Website
R_EX_3hpvs[e]	M_3hpvs[e] <=>	3'-S-hydroxy-pravastatin
R_EX_ala_L[e]	M_ala_L[e] <=>	L-Alanine	amino acid	https://hmdb.ca/metabolites/HMDB0000161
R_EX_arg_L[e]	M_arg_L[e] <=>	L-Arginine	amino acid	https://hmdb.ca/metabolites/HMDB0000517
R_EX_asp_L[e]	M_asp_L[e] <=>	L-Aspartate	amino acid	https://hmdb.ca/metabolites/HMDB0000191
R_EX_btn[e]	M_btn[e] <=>	Biotin	vitamin	https://hmdb.ca/metabolites/HMDB0000030
R_EX_fe3[e]	M_fe3[e] <=>	Iron (Fe3+)	metallic element	https://hmdb.ca/metabolites/HMDB0015531
R_EX_fol[e]	M_fol[e] <=>	Folate	vitamin	https://hmdb.ca/metabolites/HMDB0000121
R_EX_glu_L[e]	M_glu_L[e] <=>	L-Glutamate	amino acid	https://hmdb.ca/metabolites/HMDB0000148
R_EX_gly[e]	M_gly[e] <=>	Glycine	amino acid	https://hmdb.ca/metabolites/HMDB0000123
R_EX_his_L[e]	M_his_L[e] <=>	L-Histidine	amino acid	https://hmdb.ca/metabolites/HMDB0000177
R_EX_ile_L[e]	M_ile_L[e] <=>	L-Isoleucine	amino acid	https://hmdb.ca/metabolites/HMDB0000172
R_EX_k[e]	M_k[e] <=>	Potassium	metallic element	https://hmdb.ca/metabolites/HMDB0000586
R_EX_leu_L[e]	M_leu_L[e] <=>	L-Leucine	amino acid	https://hmdb.ca/metabolites/HMDB0000687
R_EX_lnlc[e]	M_lnlc[e] <=>	Linoleate	fatty acid	https://hmdb.ca/metabolites/HMDB0000673
R_EX_lys_L[e]	M_lys_L[e] <=>	L-Lysine	amino acid	https://hmdb.ca/metabolites/HMDB0000182
R_EX_met_L[e]	M_met_L[e] <=>	L-Methionine	amino acid	https://hmdb.ca/metabolites/HMDB0000696
R_EX_na1[e]	M_na1[e] <=>	Sodium	metallic element	https://hmdb.ca/metabolites/HMDB0000588
R_EX_ncam[e]	M_ncam[e] <=>	Nicotinamide	vitamin	https://hmdb.ca/metabolites/HMDB0001406
R_EX_phe_L[e]	M_phe_L[e] <=>	L-Phenylalanine	amino acid	https://hmdb.ca/metabolites/HMDB0000159
R_EX_pnto_R[e]	M_pnto_R[e] <=>	(R)-Pantothenate	vitamin	https://hmdb.ca/metabolites/HMDB0000210
R_EX_pro_L[e]	M_pro_L[e] <=>	L-Proline	amino acid	https://hmdb.ca/metabolites/HMDB0000162
R_EX_pydxn[e]	M_pydxn[e] <=>	Pyridoxine	vitamin	https://hmdb.ca/metabolites/HMDB0000239
R_EX_ribflv[e]	M_ribflv[e] <=>	Riboflavin	vitamin	https://hmdb.ca/metabolites/HMDB0000244
R_EX_ser_L[e]	M_ser_L[e] <=>	L-Serine	amino acid	https://hmdb.ca/metabolites/HMDB0000187
R_EX_thm[e]	M_thm[e] <=>	Thiamin	vitamin	https://hmdb.ca/metabolites/HMDB0000235
R_EX_thr_L[e]	M_thr_L[e] <=>	L-Threonine	amino acid	https://hmdb.ca/metabolites/HMDB0000167
R_EX_trp_L[e]	M_trp_L[e] <=>	L-Tryptophan	amino acid	https://hmdb.ca/metabolites/HMDB0000929
R_EX_tyr_L[e]	M_tyr_L[e] <=>	L-Tyrosine	amino acid	https://hmdb.ca/metabolites/HMDB0000158
R_EX_val_L[e]	M_val_L[e] <=>	L-Valine	amino acid	https://hmdb.ca/metabolites/HMDB0000883
R_EX_asn_L[e]	M_asn_L[e] <=>	L-Asparagine	amino acid	https://hmdb.ca/metabolites/HMDB0000168
R_EX_chol[e]	M_chol[e] <=>	Choline	vitamin	https://hmdb.ca/metabolites/HMDB0000097
R_EX_inost[e]	M_inost[e] <=>	Myo-Inositol	inositol	https://hmdb.ca/metabolites/HMDB0000211
R_EX_pydx[e]	M_pydx[e] <=>	Pyridoxal	vitamin	https://hmdb.ca/metabolites/HMDB0001545
R_EX_gthrd[e]	M_gthrd[e] <=>	Reduced Glutathione	coenzyme	https://hmdb.ca/metabolites/HMDB0000125
R_EX_pyr[e]	M_pyr[e] <=>	Pyruvate	keto acid	https://hmdb.ca/metabolites/HMDB0000243
R_EX_gln_L[e]	M_gln_L[e] <=>	L-Glutamine	amino acid	https://hmdb.ca/metabolites/HMDB0000641
R_EX_Lcystin[e]	M_Lcystin[e] <=>	L-Cystine	amino acid	https://hmdb.ca/metabolites/HMDB0000192
R_EX_hco3[e]	M_hco3[e] <=>	Bicarbonate	ion	https://hmdb.ca/metabolites/HMDB0000595
R_EX_succ[e]	M_succ[e] <=>	Succinate	carboxylic acid	https://hmdb.ca/metabolites/HMDB0000254
R_EX_so4[e]	M_so4[e] <=>	Sulfate	ion	https://hmdb.ca/metabolites/HMDB0001448
R_EX_4hpro[e]	M_4hpro_LT[e] <=>	Trans-4-Hydroxy-L-Proline	amino acid	https://hmdb.ca/metabolites/HMDB0000725
R_EX_pi[e]	M_pi[e] <=>	Orthophosphate	ion	https://hmdb.ca/metabolites/HMDB0001429
R_EX_nh4[e]	M_nh4[e] <=>	Ammonium	ion	https://hmdb.ca/metabolites/HMDB0041827
R_EX_hxan[e]	M_hxan[e] <=>	Hypoxanthine	purine	https://hmdb.ca/metabolites/HMDB0000157
R_EX_ptrc[e]	M_ptrc[e] <=>	Putrescine	amine	https://hmdb.ca/metabolites/HMDB0001414
R_EX_thymd[e]	M_thymd[e] <=>	Thymidine	pyrimidine	https://hmdb.ca/metabolites/HMDB0000273
R_EX_pe_hs[e]	M_pe_hs[e] <=>	Phosphatidylethanolamine	pholipid	https://hmdb.ca/metabolites/HMDB0060501
R_EX_sphgn[e]	M_sphgn[e] <=>	Sphinganine		https://hmdb.ca/metabolites/HMDB0000269
R_EX_docosac[e]	M_docosac[e] <=>	Docosanoic Acid	fatty acid	https://hmdb.ca/metabolites/HMDB0000944
R_EX_glc_D[e]	M_glc_D[e] <=>	D-Glucose	carbohydrate	https://hmdb.ca/metabolites/HMDB0000122
R_EX_o2[e]	M_o2[e] <=>	Oxygen		https://hmdb.ca/metabolites/HMDB0001377

## Sheet: HAM Medium
ID	Equation with species ID	Name	Classification	HMDB Website
R_EX_3hpvs[e]	M_3hpvs[e] <=>	3'-S-hydroxy-pravastatin
R_EX_ala_L[e]	M_ala_L[e] <=>	L-Alanine	amino acid	https://hmdb.ca/metabolites/HMDB0000161
R_EX_arg_L[e]	M_arg_L[e] <=>	L-Arginine	amino acid	https://hmdb.ca/metabolites/HMDB0000517
R_EX_asp_L[e]	M_asp_L[e] <=>	L-Aspartate	amino acid	https://hmdb.ca/metabolites/HMDB0000191
R_EX_btn[e]	M_btn[e] <=>	Biotin	vitamin	https://hmdb.ca/metabolites/HMDB0000030
R_EX_fe3[e]	M_fe3[e] <=>	Iron (Fe3+)	metallic element	https://hmdb.ca/metabolites/HMDB0015531
R_EX_fol[e]	M_fol[e] <=>	Folate	vitamin	https://hmdb.ca/metabolites/HMDB0000121
R_EX_glu_L[e]	M_glu_L[e] <=>	L-Glutamate	amino acid	https://hmdb.ca/metabolites/HMDB0000148
R_EX_gly[e]	M_gly[e] <=>	Glycine	amino acid	https://hmdb.ca/metabolites/HMDB0000123
R_EX_his_L[e]	M_his_L[e] <=>	L-Histidine	amino acid	https://hmdb.ca/metabolites/HMDB0000177
R_EX_ile_L[e]	M_ile_L[e] <=>	L-Isoleucine	amino acid	https://hmdb.ca/metabolites/HMDB0000172
R_EX_k[e]	M_k[e] <=>	Potassium	metallic element	https://hmdb.ca/metabolites/HMDB0000586
R_EX_leu_L[e]	M_leu_L[e] <=>	L-Leucine	amino acid	https://hmdb.ca/metabolites/HMDB0000687
R_EX_lnlc[e]	M_lnlc[e] <=>	Linoleate	fatty acid	https://hmdb.ca/metabolites/HMDB0000673
R_EX_lys_L[e]	M_lys_L[e] <=>	L-Lysine	amino acid	https://hmdb.ca/metabolites/HMDB0000182
R_EX_met_L[e]	M_met_L[e] <=>	L-Methionine	amino acid	https://hmdb.ca/metabolites/HMDB0000696
R_EX_na1[e]	M_na1[e] <=>	Sodium	metallic element	https://hmdb.ca/metabolites/HMDB0000588
R_EX_ncam[e]	M_ncam[e] <=>	Nicotinamide	vitamin	https://hmdb.ca/metabolites/HMDB0001406
R_EX_phe_L[e]	M_phe_L[e] <=>	L-Phenylalanine	amino acid	https://hmdb.ca/metabolites/HMDB0000159
R_EX_pnto_R[e]	M_pnto_R[e] <=>	(R)-Pantothenate	vitamin	https://hmdb.ca/metabolites/HMDB0000210
R_EX_pro_L[e]	M_pro_L[e] <=>	L-Proline	amino acid	https://hmdb.ca/metabolites/HMDB0000162
R_EX_pydxn[e]	M_pydxn[e] <=>	Pyridoxine	vitamin	https://hmdb.ca/metabolites/HMDB0000239
R_EX_ribflv[e]	M_ribflv[e] <=>	Riboflavin	vitamin	https://hmdb.ca/metabolites/HMDB0000244
R_EX_ser_L[e]	M_ser_L[e] <=>	L-Serine	amino acid	https://hmdb.ca/metabolites/HMDB0000187
R_EX_thm[e]	M_thm[e] <=>	Thiamin	vitamin	https://hmdb.ca/metabolites/HMDB0000235
R_EX_thr_L[e]	M_thr_L[e] <=>	L-Threonine	amino acid	https://hmdb.ca/metabolites/HMDB0000167
R_EX_trp_L[e]	M_trp_L[e] <=>	L-Tryptophan	amino acid	https://hmdb.ca/metabolites/HMDB0000929
R_EX_tyr_L[e]	M_tyr_L[e] <=>	L-Tyrosine	amino acid	https://hmdb.ca/metabolites/HMDB0000158
R_EX_val_L[e]	M_val_L[e] <=>	L-Valine	amino acid	https://hmdb.ca/metabolites/HMDB0000883
R_EX_3ivcrn[e]	M_3ivcrn[e] <=>	3-Hydroxy-Isovaleryl Carnitine	carnitine	https://hmdb.ca/metabolites/HMDB0061189
R_EX_aqcobal[e]	M_aqcobal[e] <=>	Aquacob(III)Alamin	vitamin	https://hmdb.ca/metabolites/HMDB0003458
R_EX_asn_L[e]	M_asn_L[e] <=>	L-Asparagine	amino acid	https://hmdb.ca/metabolites/HMDB0000168
R_EX_c4crn[e]	M_c4crn[e] <=>	Butyryl Carnitine	carnitine	https://hmdb.ca/metabolites/HMDB0002013
R_EX_c4dc[e]	M_c4dc[e] <=>	Succinyl Carnitine	carnitine	https://www.vmh.life/#metabolite/c4dc
R_EX_c6crn[e]	M_c6crn[e] <=>	Hexanoyl Carnitine	carnitine	https://www.vmh.life/#metabolite/c6crn
R_EX_chol[e]	M_chol[e] <=>	Choline	vitamin	https://hmdb.ca/metabolites/HMDB0000097
R_EX_crn[e]	M_crn[e] <=>	L-Carnitine	carnitine	https://hmdb.ca/metabolites/HMDB0000062
R_EX_cys_L[e]	M_cys_L[e] <=>	L-Cysteine	amino acid	https://hmdb.ca/metabolites/HMDB0000574
R_EX_fe2[e]	M_fe2[e] <=>	Iron (Fe2+)	metallic element	https://hmdb.ca/metabolites/HMDB0000692
R_EX_gln_L[e]	M_gln_L[e] <=>	L-Glutamine	amino acid	https://hmdb.ca/metabolites/HMDB0000641
R_EX_hco3[e]	M_hco3[e] <=>	Bicarbonate	ion	https://hmdb.ca/metabolites/HMDB0000595
R_EX_hxan[e]	M_hxan[e] <=>	Hypoxanthine	Purine	https://hmdb.ca/metabolites/HMDB0000157
R_EX_inost[e]	M_inost[e] <=>	Myo-Inositol	inositol	https://hmdb.ca/metabolites/HMDB0000211
R_EX_ivcrn[e]	M_ivcrn[e] <=>	Isovaleryl Carnitine	carnitine	https://www.vmh.life/#metabolite/ivcrn
R_EX_octa[e]	M_octa[e] <=>	Octanoate (N-C8:0)	fatty acid	https://hmdb.ca/metabolites/HMDB0000482
R_EX_phyt[e]	M_phyt[e] <=>	Phytanate	fatty acid	https://www.vmh.life/#metabolite/phyt
R_EX_pmtcrn[e]	M_pmtcrn[e] <=>	L-Palmitoylcarnitine	carnitine	https://hmdb.ca/metabolites/HMDB0000222
R_EX_pyr[e]	M_pyr[e] <=>	Pyruvate	keto acid	https://hmdb.ca/metabolites/HMDB0000243
R_EX_so4[e]	M_so4[e] <=>	Sulfate	ion	https://hmdb.ca/metabolites/HMDB0001448
R_EX_thmmp[e]	M_thmmp[e] <=>	Thiamin Monophosphate	Thiamine	https://hmdb.ca/metabolites/HMDB0002666
R_EX_thmtp[e]	M_thmtp[e] <=>	Thiamine-Triphosphate	Thiamine	https://hmdb.ca/metabolites/HMDB0001512
R_EX_thymd[e]	M_thymd[e] <=>	Thymidine	pyrimidine	https://hmdb.ca/metabolites/HMDB0000273
R_EX_chsterol[e]	M_chsterol[e] <=>	Cholesterol	cholesterol	https://hmdb.ca/metabolites/HMDB0000067
R_EX_but[e]	M_but[e] <=>	Butyrate	fatty acid	https://hmdb.ca/metabolites/HMDB0000039
R_EX_dca[e]	M_dca[e] <=>	Decanoate (N-C10:0)	fatty acid	https://hmdb.ca/metabolites/HMDB0000511
R_EX_etha[e]	M_etha[e] <=>	Ethanolamine		https://hmdb.ca/metabolites/HMDB0000149
R_EX_gthrd[e]	M_gthrd[e] <=>	Reduced Glutathione	coenzyme	https://hmdb.ca/metabolites/HMDB0000125
R_EX_lipoate[e]	M_lipoate[e] <=>	Lipoate	antioxidant	https://hmdb.ca/metabolites/HMDB0001451
R_EX_ptrc[e]	M_ptrc[e] <=>	Putrescine	amine	https://hmdb.ca/metabolites/HMDB0001414
R_EX_pe_hs[e]	M_pe_hs[e] <=>	Phosphatidylethanolamine	pholipid	https://hmdb.ca/metabolites/HMDB0060501
R_EX_sphgn[e]	M_sphgn[e] <=>	Sphinganine		https://hmdb.ca/metabolites/HMDB0000269
R_EX_glc_D[e]	M_glc_D[e] <=>	D-Glucose	carbohydrate	https://hmdb.ca/metabolites/HMDB0000122
R_EX_o2[e]	M_o2[e] <=>	Oxygen		https://hmdb.ca/metabolites/HMDB0001377

## Sheet: VMH Medium
ID	Equation with species ID	Name	Classification	HMDB Website
R_EX_3hpvs[e]	M_3hpvs[e] <=>	3'-S-hydroxy-pravastatin		https://www.vmh.life/#metabolite/3hpvs
R_EX_ala_L[e]	M_ala_L[e] <=>	L-Alanine	amino acid	https://hmdb.ca/metabolites/HMDB0000161
R_EX_arg_L[e]	M_arg_L[e] <=>	L-Arginine	amino acid	https://hmdb.ca/metabolites/HMDB0000517
R_EX_asp_L[e]	M_asp_L[e] <=>	L-Aspartate	amino acid	https://hmdb.ca/metabolites/HMDB0000191
R_EX_btn[e]	M_btn[e] <=>	Biotin	vitamin	https://hmdb.ca/metabolites/HMDB0000030
R_EX_fe3[e]	M_fe3[e] <=>	Iron (Fe3+)	metallic element	https://hmdb.ca/metabolites/HMDB0015531
R_EX_fol[e]	M_fol[e] <=>	Folate	vitamin	https://hmdb.ca/metabolites/HMDB0000121
R_EX_glu_L[e]	M_glu_L[e] <=>	L-Glutamate	amino acid	https://hmdb.ca/metabolites/HMDB0000148
R_EX_gly[e]	M_gly[e] <=>	Glycine	amino acid	https://hmdb.ca/metabolites/HMDB0000123
R_EX_his_L[e]	M_his_L[e] <=>	L-Histidine	amino acid	https://hmdb.ca/metabolites/HMDB0000177
R_EX_ile_L[e]	M_ile_L[e] <=>	L-Isoleucine	amino acid	https://hmdb.ca/metabolites/HMDB0000172
R_EX_k[e]	M_k[e] <=>	Potassium	metallic element	https://hmdb.ca/metabolites/HMDB0000586
R_EX_leu_L[e]	M_leu_L[e] <=>	L-Leucine	amino acid	https://hmdb.ca/metabolites/HMDB0000687
R_EX_lnlc[e]	M_lnlc[e] <=>	Linoleate	fatty acid	https://hmdb.ca/metabolites/HMDB0000673
R_EX_lys_L[e]	M_lys_L[e] <=>	L-Lysine	amino acid	https://hmdb.ca/metabolites/HMDB0000182
R_EX_met_L[e]	M_met_L[e] <=>	L-Methionine	amino acid	https://hmdb.ca/metabolites/HMDB0000696
R_EX_na1[e]	M_na1[e] <=>	Sodium	metallic element	https://hmdb.ca/metabolites/HMDB0000588
R_EX_ncam[e]	M_ncam[e] <=>	Nicotinamide	vitamin	https://hmdb.ca/metabolites/HMDB0001406
R_EX_phe_L[e]	M_phe_L[e] <=>	L-Phenylalanine	amino acid	https://hmdb.ca/metabolites/HMDB0000159
R_EX_pnto_R[e]	M_pnto_R[e] <=>	(R)-Pantothenate	vitamin	https://hmdb.ca/metabolites/HMDB0000210
R_EX_pro_L[e]	M_pro_L[e] <=>	L-Proline	amino acid	https://hmdb.ca/metabolites/HMDB0000162
R_EX_pydxn[e]	M_pydxn[e] <=>	Pyridoxine	vitamin	https://hmdb.ca/metabolites/HMDB0000239
R_EX_ribflv[e]	M_ribflv[e] <=>	Riboflavin	vitamin	https://hmdb.ca/metabolites/HMDB0000244
R_EX_ser_L[e]	M_ser_L[e] <=>	L-Serine	amino acid	https://hmdb.ca/metabolites/HMDB0000187
R_EX_thm[e]	M_thm[e] <=>	Thiamin	vitamin	https://hmdb.ca/metabolites/HMDB0000235
R_EX_thr_L[e]	M_thr_L[e] <=>	L-Threonine	amino acid	https://hmdb.ca/metabolites/HMDB0000167
R_EX_trp_L[e]	M_trp_L[e] <=>	L-Tryptophan	amino acid	https://hmdb.ca/metabolites/HMDB0000929
R_EX_tyr_L[e]	M_tyr_L[e] <=>	L-Tyrosine	amino acid	https://hmdb.ca/metabolites/HMDB0000158
R_EX_val_L[e]	M_val_L[e] <=>	L-Valine	amino acid	https://hmdb.ca/metabolites/HMDB0000883
R_EX_etoh[e]	M_etoh[e] <=>	Ethanol	alcohol	https://hmdb.ca/metabolites/HMDB0000108
R_EX_h2o[e]	M_h2o[e] <=>	Water		https://hmdb.ca/metabolites/HMDB0002111
R_EX_caro[e]	M_caro[e] <=>	Beta-Carotene	vitamin	https://hmdb.ca/metabolites/HMDB0000561
R_EX_retinol[e]	M_retinol[e] <=>	Retinol	vitamin	https://hmdb.ca/metabolites/HMDB0000305
R_EX_nac[e]	M_nac[e] <=>	Nicotinate	vitamin	https://hmdb.ca/metabolites/HMDB0001488
R_EX_pydam[e]	M_pydam[e] <=>	Pyridoxamine	vitamin	https://hmdb.ca/metabolites/HMDB0001431
R_EX_pydx[e]	M_pydx[e] <=>	Pyridoxal	vitamin	https://hmdb.ca/metabolites/HMDB0001545
R_EX_5mthf[e]	M_5mthf[e] <=>	5-Methyltetrahydrofolate	vitamin	https://hmdb.ca/metabolites/HMDB0001396
R_EX_thf[e]	M_thf[e] <=>	5,6,7,8-Tetrahydrofolate	vitamin	https://hmdb.ca/metabolites/HMDB0001846
R_EX_ascb_L[e]	M_ascb_L[e] <=>	L-Ascorbate	vitamin	https://hmdb.ca/metabolites/HMDB0000044
R_EX_vitd3[e]	M_vitd3[e] <=>	Calciol	vitamin	https://hmdb.ca/metabolites/HMDB0000876
R_EX_avite1[e]	M_avite1[e] <=>	(+)-Alpha-Tocopherol	vitamin	https://hmdb.ca/metabolites/HMDB0001893
R_EX_phyQ[e]	M_phyQ[e] <=>	Phylloquinone	vitamin	https://hmdb.ca/metabolites/HMDB0003555
R_EX_pi[e]	M_pi[e] <=>	Orthophosphate	ion	https://hmdb.ca/metabolites/HMDB0001429
R_EX_fe2[e]	M_fe2[e] <=>	Iron (Fe2+)	metallic element	https://hmdb.ca/metabolites/HMDB0000692
R_EX_xylt[e]	M_xylt[e] <=>	Xylitol	carbohydrate	https://hmdb.ca/metabolites/HMDB0002917
R_EX_lcts[e]	M_lcts[e] <=>	Lactose	carbohydrate	https://hmdb.ca/metabolites/HMDB0000186
R_EX_malt[e]	M_malt[e] <=>	Maltose	carbohydrate	https://hmdb.ca/metabolites/HMDB0000163
R_EX_fru[e]	M_fru[e] <=>	D-Fructose	carbohydrate	https://hmdb.ca/metabolites/HMDB0000660
R_EX_gal[e]	M_gal[e] <=>	D-Galactose	carbohydrate	https://hmdb.ca/metabolites/HMDB0000143
R_EX_glc_D[e]	M_glc_D[e] <=>	D-Glucose	carbohydrate	https://hmdb.ca/metabolites/HMDB0000122
R_EX_cys_L[e]	M_cys_L[e] <=>	L-Cysteine	amino acid	https://hmdb.ca/metabolites/HMDB0000574
R_EX_urate[e]	M_urate[e] <=>	Urate	purine	https://hmdb.ca/metabolites/HMDB0000289
R_EX_dca[e]	M_dca[e] <=>	Decanoate (N-C10:0)	fatty acid	https://hmdb.ca/metabolites/HMDB0000511
R_EX_ddca[e]	M_ddca[e] <=>	Dodecanoic Acid	fatty acid	https://hmdb.ca/metabolites/HMDB0000638
R_EX_ttdca[e]	M_ttdca[e] <=>	Tetradecanoic Acid	fatty acid	https://hmdb.ca/metabolites/HMDB0000806
R_EX_ttdcea[e]	M_ttdcea[e] <=>	9E-Tetradecenoic Acid (N-C14:1)	fatty acid	https://www.vmh.life/#metabolite/ttdcea
R_EX_ptdca[e]	M_ptdca[e] <=>	Pentadecanoic Acid	fatty acid	https://hmdb.ca/metabolites/HMDB0000826
R_EX_hdca[e]	M_hdca[e] <=>	Hexadecanoate (N-C16:0)	fatty acid	https://hmdb.ca/metabolites/HMDB0000220
R_EX_hpdca[e]	M_hpdca[e] <=>	Margaric Acid	fatty acid	https://hmdb.ca/metabolites/HMDB0002259
R_EX_ocdca[e]	M_ocdca[e] <=>	Octadecanoate (N-C18:0)	fatty acid	https://hmdb.ca/metabolites/HMDB0000827
R_EX_ocdcea[e]	M_ocdcea[e] <=>	Octadecenoate (N-C18:1)	fatty acid	https://hmdb.ca/metabolites/HMDB0000207
R_EX_lnlnca[e]	M_lnlnca[e] <=>	Alpha-Linolenate	fatty acid	https://hmdb.ca/metabolites/HMDB0001388
R_EX_strdnc[e]	M_strdnc[e] <=>	Stearidonic Acid C18:4, N-3	fatty acid	https://hmdb.ca/metabolites/HMDB0006547
R_EX_arach[e]	M_arach[e] <=>	Arachidic Acid	fatty acid	https://hmdb.ca/metabolites/HMDB0002212
R_EX_CE2510[e]	M_CE2510[e] <=>	11-Cis-Eicosenoate	fatty acid	https://hmdb.ca/metabolites/HMDB0033022
R_EX_CE4843[e]	M_eidi1114ac[e] <=>	Cis,Cis-11,14-Eicosadienoic Acid	fatty acid	https://hmdb.ca/metabolites/HMDB0005060
R_EX_arachd[e]	M_arachd[e] <=>	Arachidonate	fatty acid	https://hmdb.ca/metabolites/HMDB0001043
R_EX_docosac[e]	M_docosac[e] <=>	Docosanoic Acid	fatty acid	https://hmdb.ca/metabolites/HMDB0000944
R_EX_doco13ac[e]	M_doco13ac[e] <=>	13-Docosenoate	fatty acid	https://hmdb.ca/metabolites/HMDB0002068
R_EX_adrn[e]	M_adrn[e] <=>	Adrenic Acid	fatty acid	https://hmdb.ca/metabolites/HMDB0002226
R_EX_clpnd[e]	M_clpnd[e] <=>	Docosapentaenoic Acid	fatty acid	https://hmdb.ca/metabolites/HMDB0006528
R_EX_crvnc[e]	M_crvnc[e] <=>	Cervonic Acid, C22:6 N-3	fatty acid	https://hmdb.ca/metabolites/HMDB0002183
R_EX_but[e]	M_but[e] <=>	Butyrate	fatty acid	https://hmdb.ca/metabolites/HMDB0000039
R_EX_octa[e]	M_octa[e] <=>	Octanoate (N-C8:0)	fatty acid	https://hmdb.ca/metabolites/HMDB0000482
R_EX_chsterol[e]	M_chsterol[e] <=>	Cholesterol	cholesterol	https://hmdb.ca/metabolites/HMDB0000067
R_EX_hdcea[e]	M_hdcea[e] <=>	Hexadecenoate (N-C16:1)	fatty acid	https://hmdb.ca/metabolites/HMDB0003229
R_EX_lgnc[e]	M_lgnc[e] <=>	Lignocerate	fatty acid	https://hmdb.ca/metabolites/HMDB0002003
R_EX_strch1[e]	M_strch1[e] <=>	Starch, Structure 1 (1,6-{7[1,4-Glc], 4[1,4-Glc]})	carbohydrate	https://www.vmh.life/#metabolite/strch1
R_EX_i[e]	M_i[e] <=>	Iodide	ion	https://hmdb.ca/metabolites/HMDB0012238
R_EX_fvs[e]	M_fvs[e] <=>	fluvastatin		https://hmdb.ca/metabolites/HMDB0015227
R_EX_dag_hs[e]	M_dag_hs[e] <=>	Diglyceride	fatty acid	https://hmdb.ca/metabolites/HMDB0251280
R_EX_mi1p_D[e]	M_mi1p_D[e] <=>	1D-Myo-Inositol 1-Phosphate	inositol	https://hmdb.ca/metabolites/HMDB0000213
R_EX_o2[e]	M_o2[e] <=>	Oxygen		https://hmdb.ca/metabolites/HMDB0001377
