# Supplementary material for: Identifying essential genes in genome-scale metabolic models of consensus molecular subtypes of colorectal cancer
Source: PLoS One. 2023 May 19;18(5):e0286032. doi: 10.1371/journal.pone.0286032 (PMC10198572; doi:10.1371/journal.pone.0286032)
Supplement: S2 Table — (XLSX) [file pone.0286032.s002.xlsx]

## Sheet: Different Weighting Factors
Weighting factors used in Eq.(7) of this study
	Cell mortality grade					Metabolic deviation grade
Gene	CMS1	CMS2	CMS3	CMS4	CMS5	CMS1	CMS2	CMS3	CMS4	CMS5	Pathway
DHODH	0.6604	0.7045	0.6699	0.6063	0.6912	0.6575	0.6818	0.4979	0.4039	0.5079	Metabolism of Nucleotides
CAD	0.6604	0.7045	0.6699	0.6063	0.6912	0.6537	0.6962	0.5082	0.3853	0.5001	Metabolism of Nucleotides
RPIA	0.6604	0.7045	0.6699	0.6063	0.6912	0.6384	0.6107	0.549	0.5121	0.516	Pentose Phosphate Pathway
SQLE	0.6604	0.7045	0.6699	0.6063	0.6912	0.5754	0.6931	0.5482	0.4885	0.4881	Cholesterol Biosynthesis
ADSS2	0.6604	0.7045	0.6699	0.6063	0.6912	0.5687	0.6798	0.4641	0.4985	0.504	Metabolism of Nucleotides
EBP	0.6604	0.7045	0.6699	0.6063	0.6912	0.5678	0.6678	0.4501	0.5658	0.5038	Cholesterol Biosynthesis
TM7SF2	0.6604	0.7045	0.6699	0.6063	0.6912	0.5575	0.7023	0.4962	0.4962	0.5074	Cholesterol Biosynthesis
MVD	0.6604	0.7045	0.6699	0.6063	0.6912	0.5569	0.6284	0.5086	0.4802	0.4953	Cholesterol Biosynthesis
MVK	0.6604	0.7045	0.6699	0.6063	0.6912	0.5569	0.6284	0.5086	0.4819	0.4953	Cholesterol Biosynthesis
PMVK	0.6604	0.7045	0.6699	0.6063	0.6912	0.5569	0.6806	0.5086	0.4802	0.4953	Cholesterol Biosynthesis
LSS	0.6604	0.7045	0.6699	0.6063	0.6912	0.556	0.6931	0.5465	0.4881	0.489	Cholesterol Biosynthesis
UMPS	0.6604	0.7045	0.6699	0.6063	0.6912	0.5542	0.547	0.5462	0.4696	0.5315	Metabolism of Nucleotides
FDFT1	0.6604	0.7045	0.6699	0.6063	0.6912	0.5527	0.6174	0.4941	0.4956	0.5026	Cholesterol Biosynthesis
HMGCR	0.6604	0.7045	0.6699	0.6063	0.6911	0.5429	0.6251	0.4694	0.4849	0.5435	Cholesterol Biosynthesis
CRLS1	0.6604	0.7045	0.6699	0.6063	0.6912	0.5387	0.667	0.4691	0.5718	0.4935	Glycerophospholipid Biosynthetic Pathway
SLC7A6	0.6565	0.7036	0.6678	0.6053	0.6901	0.5362	0.598	0.4426	0.4907	0.4851	Basigin Interactions
PGS1	0.6604	0.7045	0.6699	0.6063	0.6912	0.4883	0.596	0.4821	0.4984	0.5007	Glycerophospholipid Biosynthesis
SC5D	0.6604	0.7045	0.6699	0.6063	0.6912	0.4852	0.6959	0.4855	0.5025	0.5008	Cholesterol Biosynthesis
ADSL	0.6604	0.7045	0.6699	0.6063	0.6912	0.47	0.7011	0.4685	0.5019	0.517	Metabolism of Nucleotides
NSDHL	0.6604	0.7045	0.6699	0.6063	0.6912	0.4331	0.588	0.5262	0.4893	0.4991	Cholesterol Biosynthesis
SLC2A13	0.6603			0.6063		0.4477			0.5283		Nuclear Receptors Meta-pathway
CYP51A1	0.6604				0.6912	0.4347				0.495	Cholesterol Biosynthesis
CTPS1		0.7045			0.6912		0.6532			0.4946	UTP and CTP Dephosphorylation II
SLC5A3			0.6697					0.5406			Nuclear Receptors Meta-pathway
PTPMT1				0.6063					0.5018		Glycerophospholipid Biosynthetic Pathway
PTDSS1				0.6063					0.4878		Glycerophospholipid Biosynthetic Pathway
Weighting factors based on gene expression levels from zero to one, i.e. Wt = (max_Gene_expression - Gene_expression)/(max_Gene_expression - min_Gene_expression)
	Cell mortality grade					Metabolic deviation grade
Gene	CMS1	CMS2	CMS3	CMS4	CMS5	CMS1	CMS2	CMS3	CMS4	CMS5	Pathway
DHODH	0.6645	0.7313	0.656	0.6282	0.7007	0.6645	0.619233	0.556717	0.53325	0.4926	Metabolism of Nucleotides
CAD	0.6645	0.7313	0.656	0.6282	0.7007	0.646117	0.604267	0.546733	0.564183	0.465517	Metabolism of Nucleotides
RPIA	0.6645	0.7313	0.656	0.6282	0.7007	0.650317	0.545183	0.555683	0.540133	0.449117	Pentose Phosphate Pathway
SQLE	0.6645	0.7313	0.656	0.6282	0.7007	0.579233	0.614383	0.561333	0.51825	0.449433	Cholesterol Biosynthesis
ADSS2	0.6645	0.7313	0.656	0.6282	0.7007	0.594633	0.537783	0.545367	0.523367	0.52835	Metabolism of Nucleotides
EBP	0.6645	0.7313	0.656	0.6282	0.7007	0.588017	0.54245	0.545467	0.535933	0.45545	Cholesterol Biosynthesis
TM7SF2	0.6645	0.7313	0.656	0.6282	0.7007	0.582417	0.616267	0.5438	0.527867	0.475867	Cholesterol Biosynthesis
MVD	0.6645	0.7313	0.656	0.6282	0.7007	0.600117	0.548083	0.549667	0.525517	0.449583	Cholesterol Biosynthesis
MVK	0.6645	0.7313	0.656	0.6282	0.7007	0.600117	0.551717	0.549667	0.527367	0.4493	Cholesterol Biosynthesis
PMVK	0.6645	0.7313	0.656	0.6282	0.7007	0.600117	0.544367	0.551233	0.532567	0.449583	Cholesterol Biosynthesis
LSS	0.6645	0.7313	0.656	0.6282	0.7007	0.460817	0.614383	0.5607	0.518417	0.449367	Cholesterol Biosynthesis
UMPS	0.6645	0.7313	0.656	0.6282	0.7007	0.615283	0.615167	0.537433	0.56705	0.4493	Metabolism of Nucleotides
FDFT1	0.6645	0.7313	0.656	0.6282	0.7007	0.492417	0.431767	0.563233	0.5382	0.449567	Cholesterol Biosynthesis
HMGCR	0.6645	0.7313	0.656	0.6281	0.7006	0.593517	0.528133	0.550617	0.51155	0.562917	Cholesterol Biosynthesis
CRLS1	0.6645	0.7313	0.656	0.6282	0.7007	0.570383	0.419467	0.532967	0.520067	0.449617	Glycerophospholipid Biosynthetic Pathway
SLC7A6	0.6615	0.7303	0.6548	0.6266	0.6987	0.68075	0.5139	0.430017	0.630483	0.445817	Basigin Interactions
PGS1	0.6645	0.7313	0.656	0.6282	0.7007	0.6183	0.6212	0.573317	0.5037	0.44925	Glycerophospholipid Biosynthesis
SC5D	0.6645	0.7313	0.656	0.6282	0.7007	0.580933	0.444267	0.54755	0.51855	0.452017	Cholesterol Biosynthesis
ADSL	0.6645	0.7313	0.656	0.6282	0.7007	0.648183	0.530167	0.546417	0.538267	0.473417	Metabolism of Nucleotides
NSDHL	0.6645	0.7313	0.656	0.6282	0.7007	0.47565	0.61345	0.545117	0.537567	0.522317	Cholesterol Biosynthesis
SLC2A13	0.6643			0.6282		0.652933			0.507167		Nuclear Receptors Meta-pathway
CYP51A1	0.6645				0.7007	0.65925				0.5671	Cholesterol Biosynthesis
CTPS1		0.7313			0.7007		0.598317			0.5222	UTP and CTP Dephosphorylation II
SLC5A3			0.6557					0.602			Nuclear Receptors Meta-pathway
PTPMT1				0.6282					0.584433		Glycerophospholipid Biosynthetic Pathway
PTDSS1				0.6282					0.58065		Glycerophospholipid Biosynthetic Pathway
Equal weighting factors, i.e. Wt = 1 for reactions
	Cell mortality grade					Metabolic deviation grade
Gene	CMS1	CMS2	CMS3	CMS4	CMS5	CMS1	CMS2	CMS3	CMS4	CMS5	Pathway
DHODH	0.6	0.6244	0.5876	0.5489	0.6183	0.492967	0.450367	0.473483	0.35545	0.519617	Metabolism of Nucleotides
CAD	0.6	0.6244	0.5876	0.5489	0.6183	0.489917	0.610683	0.471683	0.423583	0.523983	Metabolism of Nucleotides
RPIA	0.6	0.6244	0.5876	0.5489	0.6183	0.491467	0.589867	0.464633	0.516933	0.494083	Pentose Phosphate Pathway
SQLE	0.6	0.6244	0.5876	0.5489	0.6183	0.5104	0.4191	0.507633	0.497317	0.464933	Cholesterol Biosynthesis
ADSS2	0.6	0.6244	0.5876	0.5489	0.6183	0.50995	0.477783	0.46155	0.516617	0.491083	Metabolism of Nucleotides
EBP	0.6	0.6244	0.5876	0.5489	0.6183	0.563533	0.510983	0.606883	0.493133	0.488717	Cholesterol Biosynthesis
TM7SF2	0.6	0.6244	0.5876	0.5489	0.6183	0.5042	0.53135	0.59945	0.526033	0.488167	Cholesterol Biosynthesis
MVD	0.6	0.6244	0.5876	0.5489	0.6183	0.5082	0.510983	0.45565	0.495883	0.482	Cholesterol Biosynthesis
MVK	0.6	0.6244	0.5876	0.5489	0.6183	0.5082	0.461067	0.45565	0.497317	0.482	Cholesterol Biosynthesis
PMVK	0.6	0.6244	0.5876	0.5489	0.6183	0.5082	0.451183	0.45565	0.495883	0.482	Cholesterol Biosynthesis
LSS	0.6	0.6244	0.5876	0.5489	0.6183	0.507433	0.4191	0.575683	0.5024	0.46515	Cholesterol Biosynthesis
UMPS	0.6	0.6244	0.5876	0.5489	0.6183	0.489717	0.469983	0.473	0.351917	0.4768	Metabolism of Nucleotides
FDFT1	0.6	0.6244	0.5876	0.5489	0.6183	0.483817	0.567183	0.4584	0.524383	0.4897	Cholesterol Biosynthesis
HMGCR	0.6	0.6243	0.5875	0.5488	0.6183	0.502333	0.557317	0.454667	0.504783	0.46065	Cholesterol Biosynthesis
CRLS1	0.6	0.6244	0.5876	0.5489	0.6183	0.483483	0.49185	0.451933	0.57055	0.537717	Glycerophospholipid Biosynthetic Pathway
SLC7A6	0.5964	0.623	0.5848	0.5466	0.6173	0.4773	0.525217	0.475	0.480783	0.466933	Basigin Interactions
PGS1	0.6	0.6244	0.5876	0.5489	0.6183	0.487067	0.5445	0.455467	0.498067	0.4894	Glycerophospholipid Biosynthesis
SC5D	0.6	0.6244	0.5876	0.5489	0.6183	0.507483	0.568067	0.614383	0.503983	0.487783	Cholesterol Biosynthesis
ADSL	0.6	0.6244	0.5876	0.5489	0.6183	0.495867	0.509633	0.459083	0.505833	0.4485	Metabolism of Nucleotides
NSDHL	0.6	0.6244	0.5876	0.5489	0.6183	0.482767	0.557233	0.6105	0.50515	0.488133	Cholesterol Biosynthesis
SLC2A13	0.5998			0.5489		0.504017			0.507167		Nuclear Receptors Meta-pathway
CYP51A1	0.6				0.6183	0.500817				0.4749	Cholesterol Biosynthesis
CTPS1		0.6244			0.6183		0.575683			0.49955	UTP and CTP Dephosphorylation II
SLC5A3			0.5872					0.5356			Nuclear Receptors Meta-pathway
PTPMT1				0.5489					0.511683		Glycerophospholipid Biosynthetic Pathway
PTDSS1				0.5489					0.496833		Glycerophospholipid Biosynthetic Pathway
