# Supplementary material for: Identifying essential genes in genome-scale metabolic models of consensus molecular subtypes of colorectal cancer
Source: PLoS One. 2023 May 19;18(5):e0286032. doi: 10.1371/journal.pone.0286032 (PMC10198572; doi:10.1371/journal.pone.0286032)
Supplement: S3 Table — (XLSX) [file pone.0286032.s003.xlsx]

## Sheet: DMEM Medium
	Cell mortality grade					Metabolic deviation grade													CMS1
Gene	CMS1	CMS2	CMS3	CMS4	CMS5	CMS1	CMS2	CMS3	CMS4	CMS5	Pathway	Identical gene							Gene	Cell mortality grade for treated CA models	Cell viability grade for perturbed HT models	Metabolic deviation grade	biomass for TR cells	ATP for TR cells	biomass for PH cells	ATP for PH cells
DHODH	0.6604	0.7045	0.6699	0.6063	0.6912	0.6575	0.6818	0.4979	0.4039	0.5079	Metabolism of Nucleotides								ADSL	0.6604	1	0.47	1e-08	17.2083	1e-08	38
CAD	0.6604	0.7045	0.6699	0.6063	0.6912	0.6537	0.6962	0.5082	0.3853	0.5001	Metabolism of Nucleotides								CAD	0.6604	1	0.6537	1e-08	17.2083	1e-08	38
RPIA	0.6604	0.7045	0.6699	0.6063	0.6912	0.6384	0.6107	0.549	0.5121	0.516	Pentose Phosphate Pathway								TM7SF2	0.6604	1	0.5575	1e-08	17.2083	1e-08	38
SQLE	0.6604	0.7045	0.6699	0.6063	0.6912	0.5754	0.6931	0.5482	0.4885	0.4881	Cholesterol Biosynthesis								NSDHL	0.6604	1	0.4331	1e-08	17.2083	1e-08	38
ADSS2	0.6604	0.7045	0.6699	0.6063	0.6912	0.5687	0.6798	0.4641	0.4985	0.504	Metabolism of Nucleotides	ADSS1							CRLS1	0.6604	1	0.5387	1e-08	17.2083	1e-08	38
EBP	0.6604	0.7045	0.6699	0.6063	0.6912	0.5678	0.6678	0.4501	0.5658	0.5038	Cholesterol Biosynthesis								DHODH	0.6604	1	0.6575	1e-08	17.2083	1e-08	38
TM7SF2	0.6604	0.7045	0.6699	0.6063	0.6912	0.5575	0.7023	0.4962	0.4962	0.5074	Cholesterol Biosynthesis								MVD	0.6604	1	0.5569	1e-08	17.2083	1e-08	38
MVD	0.6604	0.7045	0.6699	0.6063	0.6912	0.5569	0.6284	0.5086	0.4802	0.4953	Cholesterol Biosynthesis								EBP	0.6604	1	0.5678	1e-08	17.2083	1e-08	38
MVK	0.6604	0.7045	0.6699	0.6063	0.6912	0.5569	0.6284	0.5086	0.4819	0.4953	Cholesterol Biosynthesis								SLC2A13	0.6603	1	0.4477	1e-08	17.2133	1e-08	38
PMVK	0.6604	0.7045	0.6699	0.6063	0.6912	0.5569	0.6806	0.5086	0.4802	0.4953	Cholesterol Biosynthesis								LSS	0.6604	1	0.556	1e-08	17.2083	1e-08	38
LSS	0.6604	0.7045	0.6699	0.6063	0.6912	0.556	0.6931	0.5465	0.4881	0.489	Cholesterol Biosynthesis								SC5D	0.6604	1	0.4852	1e-08	17.2083	1e-08	38
UMPS	0.6604	0.7045	0.6699	0.6063	0.6912	0.5542	0.547	0.5462	0.4696	0.5315	Metabolism of Nucleotides								MVK	0.6604	1	0.5569	1e-08	17.2083	1e-08	38
FDFT1	0.6604	0.7045	0.6699	0.6063	0.6912	0.5527	0.6174	0.4941	0.4956	0.5026	Cholesterol Biosynthesis								UMPS	0.6604	1	0.5542	1e-08	17.2083	1e-08	38
HMGCR	0.6604	0.7045	0.6699	0.6063	0.6911	0.5429	0.6251	0.4694	0.4849	0.5435	Cholesterol Biosynthesis								PGS1	0.6604	1	0.4883	1e-08	17.2083	1e-08	38
CRLS1	0.6604	0.7045	0.6699	0.6063	0.6912	0.5387	0.667	0.4691	0.5718	0.4935	Glycerophospholipid Biosynthetic Pathway								PMVK	0.6604	1	0.5569	1e-08	17.2083	1e-08	38
SLC7A6	0.6565	0.7036	0.6678	0.6053	0.6901	0.5362	0.598	0.4426	0.4907	0.4851	Basigin Interactions								SQLE	0.6604	1	0.5754	1e-08	17.2083	1e-08	38
PGS1	0.6604	0.7045	0.6699	0.6063	0.6912	0.4883	0.596	0.4821	0.4984	0.5007	Glycerophospholipid Biosynthesis								FDFT1	0.6604	1	0.5527	1e-08	17.2083	1e-08	38
SC5D	0.6604	0.7045	0.6699	0.6063	0.6912	0.4852	0.6959	0.4855	0.5025	0.5008	Cholesterol Biosynthesis								RPIA	0.6604	1	0.6384	1e-08	17.2083	1e-08	38
ADSL	0.6604	0.7045	0.6699	0.6063	0.6912	0.47	0.7011	0.4685	0.5019	0.517	Metabolism of Nucleotides								HMGCR	0.6604	1	0.5429	1e-08	17.2084	1e-08	38
NSDHL	0.6604	0.7045	0.6699	0.6063	0.6912	0.4331	0.588	0.5262	0.4893	0.4991	Cholesterol Biosynthesis								CYP51A1	0.6604	1	0.4347	1e-08	17.2083	1e-08	38
SLC2A13	0.6603			0.6063		0.4477			0.5283		Nuclear Receptors Meta-pathway								SLC7A6	0.6565	1	0.5362	1e-08	17.4058	1e-08	38
CYP51A1	0.6604				0.6912	0.4347				0.495	Cholesterol Biosynthesis								ADSS2	0.6604	1	0.5687	1e-08	17.2083	1e-08	38
CTPS1		0.7045			0.6912		0.6532			0.4946	UTP and CTP Dephosphorylation II	CTPS2
SLC5A3			0.6697					0.5406			Nuclear Receptors Meta-pathway								CMS2
PTPMT1				0.6063					0.5018		Glycerophospholipid Biosynthetic Pathway								Gene	Cell mortality grade for treated CA models	Cell viability grade for perturbed HT models	Metabolic deviation grade	biomass for TR cells	ATP for TR cells	biomass for PH cells	ATP for PH cells
PTDSS1				0.6063					0.4878		Glycerophospholipid Biosynthetic Pathway								ADSL	0.7045	1	0.7011	1e-08	14.9711	1e-08	38
																			CAD	0.7045	1	0.6962	1e-08	14.9711	1e-08	38
																			TM7SF2	0.7045	1	0.7023	1e-08	14.9711	1e-08	38
																			NSDHL	0.7045	1	0.588	1e-08	14.9711	1e-08	38
																			CRLS1	0.7045	1	0.667	1e-08	14.9711	1e-08	38
																			DHODH	0.7045	1	0.6818	1e-08	14.9711	1e-08	38
																			MVD	0.7045	1	0.6284	1e-08	14.9711	1e-08	38
																			EBP	0.7045	1	0.6678	1e-08	14.9711	1e-08	38
																			LSS	0.7045	1	0.6931	1e-08	14.9711	1e-08	38
																			SC5D	0.7045	1	0.6959	1e-08	14.9711	1e-08	38
																			MVK	0.7045	1	0.6284	1e-08	14.9711	1e-08	38
																			UMPS	0.7045	1	0.547	1e-08	14.9711	1e-08	38
																			PGS1	0.7045	1	0.596	1e-08	14.9711	1e-08	38
																			PMVK	0.7045	1	0.6806	1e-08	14.9711	1e-08	38
																			SQLE	0.7045	1	0.6931	1e-08	14.9711	1e-08	38
																			FDFT1	0.7045	1	0.6174	1e-08	14.9711	1e-08	38
																			RPIA	0.7045	1	0.6107	1e-08	14.9711	1e-08	38
																			HMGCR	0.7045	1	0.6251	1e-08	14.9714	1e-08	38
																			SLC7A6	0.7036	1	0.598	1e-08	15.0171	1e-08	38
																			ADSS2	0.7045	1	0.6798	1e-08	14.9711	1e-08	38
																			CTPS1	0.7045	1	0.6532	1e-08	14.9711	1e-08	38
																			CMS3
																			Gene	Cell mortality grade for treated CA models	Cell viability grade for perturbed HT models	Metabolic deviation grade	biomass for TR cells	ATP for TR cells	biomass for PH cells	ATP for PH cells
																			ADSL	0.6699	1	0.4685	1e-08	16.726	1e-08	38
																			CAD	0.6699	1	0.5082	1e-08	16.726	1e-08	38
																			TM7SF2	0.6699	1	0.4962	1e-08	16.726	1e-08	38
																			NSDHL	0.6699	1	0.5262	1e-08	16.726	1e-08	38
																			CRLS1	0.6699	1	0.4691	1e-08	16.726	1e-08	38
																			DHODH	0.6699	1	0.4979	1e-08	16.726	1e-08	38
																			MVD	0.6699	1	0.5086	1e-08	16.726	1e-08	38
																			EBP	0.6699	1	0.4501	1e-08	16.726	1e-08	38
																			SLC5A3	0.6697	1	0.5406	1e-08	16.7381	1e-08	38
																			LSS	0.6699	1	0.5465	1e-08	16.726	1e-08	38
																			SC5D	0.6699	1	0.4855	1e-08	16.726	1e-08	38
																			MVK	0.6699	1	0.5086	1e-08	16.726	1e-08	38
																			UMPS	0.6699	1	0.5462	1e-08	16.726	1e-08	38
																			PGS1	0.6699	1	0.4821	1e-08	16.726	1e-08	38
																			PMVK	0.6699	1	0.5086	1e-08	16.726	1e-08	38
																			SQLE	0.6699	1	0.5482	1e-08	16.726	1e-08	38
																			FDFT1	0.6699	1	0.4941	1e-08	16.726	1e-08	38
																			RPIA	0.6699	1	0.549	1e-08	16.726	1e-08	38
																			HMGCR	0.6699	1	0.4694	1e-08	16.7271	1e-08	38
																			SLC7A6	0.6678	1	0.4426	1e-08	16.8344	1e-08	38
																			ADSS2	0.6699	1	0.4641	1e-08	16.726	1e-08	38
																			CMS4
																			Gene	Cell mortality grade for treated CA models	Cell viability grade for perturbed HT models	Metabolic deviation grade	biomass for TR cells	ATP for TR cells	biomass for PH cells	ATP for PH cells
																			ADSL	0.6063	1	0.5019	1e-08	19.9463	1e-08	38
																			CAD	0.6063	1	0.3853	1e-08	19.9463	1e-08	38
																			TM7SF2	0.6063	1	0.4962	1e-08	19.9463	1e-08	38
																			NSDHL	0.6063	1	0.4893	1e-08	19.9463	1e-08	38
																			CRLS1	0.6063	1	0.5718	1e-08	19.9463	1e-08	38
																			DHODH	0.6063	1	0.4039	1e-08	19.9463	1e-08	38
																			MVD	0.6063	1	0.4802	1e-08	19.9463	1e-08	38
																			EBP	0.6063	1	0.5658	1e-08	19.9463	1e-08	38
																			SLC2A13	0.6063	1	0.5283	1e-08	19.9463	1e-08	38
																			LSS	0.6063	1	0.4881	1e-08	19.9463	1e-08	38
																			SC5D	0.6063	1	0.5025	1e-08	19.9463	1e-08	38
																			MVK	0.6063	1	0.4819	1e-08	19.9463	1e-08	38
																			UMPS	0.6063	1	0.4696	1e-08	19.9463	1e-08	38
																			PTPMT1	0.6063	1	0.5018	1e-08	19.9463	1e-08	38
																			PGS1	0.6063	1	0.4984	1e-08	19.9463	1e-08	38
																			PMVK	0.6063	1	0.4802	1e-08	19.9463	1e-08	38
																			PTDSS1	0.6063	1	0.4878	1e-08	19.9463	1e-08	38
																			SQLE	0.6063	1	0.4885	1e-08	19.9463	1e-08	38
																			FDFT1	0.6063	1	0.4956	1e-08	19.9463	1e-08	38
																			RPIA	0.6063	1	0.5121	1e-08	19.9463	1e-08	38
																			HMGCR	0.6063	1	0.4849	1e-08	19.9475	1e-08	38
																			SLC7A6	0.6053	1	0.4907	1e-08	19.9992	1e-08	38
																			ADSS2	0.6063	1	0.4985	1e-08	19.9463	1e-08	38
																			CMS5
																			Gene	Cell mortality grade for treated CA models	Cell viability grade for perturbed HT models	Metabolic deviation grade	biomass for TR cells	ATP for TR cells	biomass for PH cells	ATP for PH cells
																			ADSL	0.6912	1	0.517	1e-08	15.6484	1e-08	38
																			CAD	0.6912	1	0.5001	1e-08	15.6484	1e-08	38
																			TM7SF2	0.6912	1	0.5074	1e-08	15.6484	1e-08	38
																			NSDHL	0.6912	1	0.4991	1e-08	15.6484	1e-08	38
																			CRLS1	0.6912	1	0.4935	1e-08	15.6484	1e-08	38
																			DHODH	0.6912	1	0.5079	1e-08	15.6484	1e-08	38
																			MVD	0.6912	1	0.4953	1e-08	15.6484	1e-08	38
																			EBP	0.6912	1	0.5038	1e-08	15.6484	1e-08	38
																			LSS	0.6912	1	0.489	1e-08	15.6484	1e-08	38
																			SC5D	0.6912	1	0.5008	1e-08	15.6484	1e-08	38
																			MVK	0.6912	1	0.4953	1e-08	15.6484	1e-08	38
																			UMPS	0.6912	1	0.5315	1e-08	15.6484	1e-08	38
																			PGS1	0.6912	1	0.5007	1e-08	15.6484	1e-08	38
																			PMVK	0.6912	1	0.4953	1e-08	15.6484	1e-08	38
																			SQLE	0.6912	1	0.4881	1e-08	15.6484	1e-08	38
																			FDFT1	0.6912	1	0.5026	1e-08	15.6484	1e-08	38
																			RPIA	0.6912	1	0.516	1e-08	15.6484	1e-08	38
																			HMGCR	0.6911	1	0.5435	1e-08	15.6493	1e-08	38
																			CYP51A1	0.6912	1	0.495	1e-08	15.6484	1e-08	38
																			SLC7A6	0.6901	1	0.4851	1e-08	15.7016	1e-08	38
																			ADSS2	0.6912	1	0.504	1e-08	15.6484	1e-08	38
																			CTPS1	0.6912	1	0.4946	1e-08	15.6484	1e-08	38

## Sheet: HAM Medium
	Cell mortality grade					Metabolic deviation grade													CMS1
Gene	CMS1	CMS2	CMS3	CMS4	CMS5	CMS1	CMS2	CMS3	CMS4	CMS5	Pathway								Gene	Cell mortality grade for treated CA models	Cell viability grade for perturbed HT models	Metabolic deviation grade	biomass for TR cells	ATP for TR cells	biomass for PH cells	ATP for PH cells
UMPS	0.6607	0.7052	0.6705	0.607	0.6926	0.6761	0.6549	0.5016	0.5111	0.5527	Pyrimidine biosynthesis								ADSL	0.6607	1	0.5276	1e-08	17.1902	1e-08	38
CAD	0.6607	0.7052	0.6705	0.607	0.6926	0.6355	0.569	0.4943	0.5946	0.4791	Pyrimidine biosynthesis								CAD	0.6607	1	0.6355	1e-08	17.1902	1e-08	38
RPIA	0.6607	0.7052	0.6705	0.607	0.6926	0.6352	0.4498	0.5744	0.5136	0.4949	Pentose Phosphate Pathway								CRLS1	0.6607	1	0.5568	1e-08	17.1902	1e-08	38
DHODH	0.6607	0.7052	0.6705	0.607	0.6926	0.6059	0.5894	0.5284	0.5452	0.4782	Pyrimidine biosynthesis								DHODH	0.6607	1	0.6059	1e-08	17.1902	1e-08	38
SLC7A6	0.657	0.7045	0.6685	0.6063	0.6915	0.6021	0.613	0.5131	0.5645	0.5323	Basigin Interactions								SLC2A13	0.6606	1	0.5	1e-08	17.1955	1e-08	38
PGS1	0.6607	0.7052	0.6705	0.607	0.6926	0.5802	0.4767	0.4918	0.5746	0.6316	Glycerophospholipid Biosynthetic Pathway								UMPS	0.6607	1	0.6761	1e-08	17.1902	1e-08	38
CRLS1	0.6607	0.7052	0.6705	0.607	0.6926	0.5568	0.5839	0.5314	0.5628	0.6215	Glycerolipids and Glycerophospholipids								PTPMT1	0.6607	1	0.5802	1e-08	17.1902	1e-08	38
ADSS2	0.6607	0.7052	0.6705	0.607	0.6926	0.5325	0.3982	0.4903	0.5977	0.6114	Purine Metabolism								RPIA	0.6607	1	0.6352	1e-08	17.1902	1e-08	38
ADSL	0.6607	0.7052	0.6705	0.607	0.6926	0.5276	0.4154	0.5395	0.572	0.6179	Purine Metabolism								SLC7A6	0.657	1	0.6021	1e-08	17.3811	1e-08	38
SLC2A13	0.6606			0.607		0.5			0.5511		Nuclear Receptors Meta-pathway								ADSS2	0.6607	1	0.5325	1e-08	17.1902	1e-08	38
CTPS1		0.7052			0.6926		0.454			0.4716	Pyrimidine Metabolism
SLC5A3			0.6703					0.5441			Nuclear Receptors Meta-pathway								CMS2
PTPMT1				0.607					0.5667		Glycerophospholipid Biosynthetic Pathway								Gene	Cell mortality grade for treated CA models	Cell viability grade for perturbed HT models	Metabolic deviation grade	biomass for TR cells	ATP for TR cells	biomass for PH cells	ATP for PH cells
PTDSS1				0.607					0.5259		Glycerophospholipid Biosynthetic Pathway								ADSL	0.7052	1	0.4154	1e-08	14.9351	1e-08	38
																			CAD	0.7052	1	0.569	1e-08	14.9351	1e-08	38
																			CRLS1	0.7052	1	0.5839	1e-08	14.9351	1e-08	38
																			DHODH	0.7052	1	0.5894	1e-08	14.9351	1e-08	38
																			UMPS	0.7052	1	0.6549	1e-08	14.9351	1e-08	38
																			PGS1	0.7052	1	0.4767	1e-08	14.9351	1e-08	38
																			RPIA	0.7052	1	0.4498	1e-08	14.9351	1e-08	38
																			SLC7A6	0.7045	1	0.613	1e-08	14.9732	1e-08	38
																			ADSS2	0.7052	1	0.3982	1e-08	14.9351	1e-08	38
																			CTPS1	0.7052	1	0.454	1e-08	14.9351	1e-08	38
																			CMS3
																			Gene	Cell mortality grade for treated CA models	Cell viability grade for perturbed HT models	Metabolic deviation grade	biomass for TR cells	ATP for TR cells	biomass for PH cells	ATP for PH cells
																			ADSL	0.6705	1	0.5395	1e-08	16.6948	1e-08	38
																			CAD	0.6705	1	0.4943	1e-08	16.6948	1e-08	38
																			CRLS1	0.6705	1	0.5314	1e-08	16.6948	1e-08	38
																			DHODH	0.6705	1	0.5284	1e-08	16.6948	1e-08	38
																			SLC5A3	0.6703	1	0.5441	1e-08	16.7072	1e-08	38
																			UMPS	0.6705	1	0.5016	1e-08	16.6948	1e-08	38
																			PGS1	0.6705	1	0.4918	1e-08	16.6948	1e-08	38
																			RPIA	0.6705	1	0.5744	1e-08	16.6948	1e-08	38
																			SLC7A6	0.6685	1	0.5131	1e-08	16.7946	1e-08	38
																			ADSS2	0.6705	1	0.4903	1e-08	16.6948	1e-08	38
																			CMS4
																			Gene	Cell mortality grade for treated CA models	Cell viability grade for perturbed HT models	Metabolic deviation grade	biomass for TR cells	ATP for TR cells	biomass for PH cells	ATP for PH cells
																			ADSL	0.607	1	0.572	1e-08	19.9104	1e-08	38
																			CAD	0.607	1	0.5946	1e-08	19.9104	1e-08	38
																			CRLS1	0.607	1	0.5628	1e-08	19.9104	1e-08	38
																			DHODH	0.607	1	0.5452	1e-08	19.9104	1e-08	38
																			SLC2A13	0.607	1	0.5511	1e-08	19.9104	1e-08	38
																			UMPS	0.607	1	0.5111	1e-08	19.9104	1e-08	38
																			PTPMT1	0.607	1	0.5667	1e-08	19.9104	1e-08	38
																			PGS1	0.607	1	0.5746	1e-08	19.9104	1e-08	38
																			PTDSS1	0.607	1	0.5259	1e-08	19.9104	1e-08	38
																			RPIA	0.607	1	0.5136	1e-08	19.9104	1e-08	38
																			SLC7A6	0.6063	1	0.5645	1e-08	19.9486	1e-08	38
																			ADSS2	0.607	1	0.5977	1e-08	19.9104	1e-08	38
																			CMS5
																			Gene	Cell mortality grade for treated CA models	Cell viability grade for perturbed HT models	Metabolic deviation grade	biomass for TR cells	ATP for TR cells	biomass for PH cells	ATP for PH cells
																			ADSL	0.6926	1	0.6179	1e-08	15.5739	1e-08	38
																			CAD	0.6926	1	0.4791	1e-08	15.5739	1e-08	38
																			CRLS1	0.6926	1	0.6215	1e-08	15.5739	1e-08	38
																			DHODH	0.6926	1	0.4782	1e-08	15.5739	1e-08	38
																			UMPS	0.6926	1	0.5527	1e-08	15.5739	1e-08	38
																			PGS1	0.6926	1	0.6316	1e-08	15.5739	1e-08	38
																			RPIA	0.6926	1	0.4949	1e-08	15.5739	1e-08	38
																			SLC7A6	0.6915	1	0.5323	1e-08	15.6315	1e-08	38
																			ADSS2	0.6926	1	0.6114	1e-08	15.5739	1e-08	38
																			CTPS1	0.6926	1	0.4716	1e-08	15.5739	1e-08	38

## Sheet: VMH Medium
	Cell mortality grade					Metabolic deviation grade														CMS1
Gene	CMS1	CMS2	CMS3	CMS4	CMS5	CMS1	CMS2	CMS3	CMS4	CMS5	Pathway									Gene	Cell mortality grade for treated CA models	Cell viability grade for perturbed HT models	Metabolic deviation grade	biomass for TR cells	ATP for TR cells	biomass for PH cells	ATP for PH cells
RPIA	0.7535	0.8199	0.7993	0.7632	0.803	0.6049	0.6666	0.5266	0.5897	0.5603	Pentose Phosphate Pathway									KDSR	0.7524	1	0.5275	1e-08	12.5441	1e-08	38
DHODH	0.7524	0.8192	0.7973	0.7627	0.8021	0.5949	0.5546	0.5471	0.6072	0.4981	Metabolism of Nucleotides									ADSL	0.7524	1	0.5222	1e-08	12.5441	1e-08	38
CAD	0.7524	0.8192	0.7973	0.7627	0.8021	0.571	0.6573	0.4682	0.5703	0.6214	Metabolism of Nucleotides									PAICS	0.7524	1	0.5574	1e-08	12.5441	1e-08	38
PAICS	0.7524	0.8192	0.7973	0.7627	0.8021	0.5574	0.6683	0.5262	0.5464	0.5353	Purine Metabolism									ASNS	0.7524	1	0.5576	1e-08	12.5441	1e-08	38
ATIC	0.7524	0.8192	0.7973	0.7627	0.8021	0.5558	0.6793	0.5258	0.6212	0.4934	Purin Metabolism									CAD	0.7524	1	0.571	1e-08	12.5441	1e-08	38
PGS1	0.7524	0.8192	0.7973	0.7627	0.8021	0.5555	0.7241	0.529	0.5083	0.5272	Glycerophospholipid Biosynthesis									CRLS1	0.7524	1	0.4628	1e-08	12.5441	1e-08	38
PFAS	0.7524	0.8192	0.7973	0.7627	0.8021	0.5452	0.6786	0.5289	0.5078	0.4866	Purin Metabolism									DHODH	0.7524	1	0.5949	1e-08	12.5441	1e-08	38
PPAT	0.7524	0.8192	0.7973	0.7627	0.8021	0.5435	0.6893	0.5325	0.5518	0.5019	Purine Metabolism									DHFR	0.7485	1	0.4895	1e-08	12.7421	1e-08	38
ADSS2	0.7524	0.8192	0.7973	0.7627	0.8021	0.5426	0.5868	0.5342	0.5995	0.5196	Metabolism of Nucleotides									UMPS	0.7524	1	0.4907	1e-08	12.5441	1e-08	38
ADSL	0.7524	0.8192	0.7973	0.7627	0.8021	0.5222	0.6089	0.5353	0.6078	0.5591	Metabolism of Nucleotides									PGS1	0.7524	1	0.5555	1e-08	12.5441	1e-08	38
SLC7A6	0.7519	0.8193	0.7967	0.7627	0.8018	0.5194	0.7031	0.5206	0.5945	0.5125	Basigin Interactions									SPTLC1	0.7524	1	0.5275	1e-08	12.5441	1e-08	38
UMPS	0.7524	0.8192	0.7973	0.7627	0.8021	0.4907	0.4413	0.5484	0.6426	0.5976	Metabolism of Nucleotides									RPIA	0.7535	1	0.6049	1e-08	12.4889	1e-08	38
DHFR	0.7485	0.8185	0.7941	0.7591	0.8004	0.4895	0.5708	0.5123	0.4417	0.5437	Nucleotide Metabolism									SLC7A6	0.7519	1	0.5194	1e-08	12.5688	1e-08	38
TYMS	0.7524	0.8192	0.7973	0.7627	0.8021	0.4814	0.5516	0.5141	0.5	0.5089	Pyrimidine Metabolism									ADSS2	0.7524	1	0.5426	1e-08	12.5441	1e-08	38
CRLS1	0.7524	0.8192	0.7973	0.7627	0.8021	0.4628	0.6773	0.5442	0.5517	0.5289	Glycerophospholipid Biosynthetic Pathway									GLUL	0.7524	1	0.512	1e-08	12.5441	1e-08	38
KDSR	0.7524		0.7973	0.7627	0.8021	0.5275		0.5226	0.4752	0.5063	Sphingolipid Biosynthesis									ATIC	0.7524	1	0.5558	1e-08	12.5441	1e-08	38
ASNS	0.7524	0.8192		0.7627	0.8021	0.5576	0.7108		0.5368	0.5678	Aspartate And Asparagine Metabolism									PPAT	0.7524	1	0.5435	1e-08	12.5441	1e-08	38
SPTLC1	0.7524		0.7973	0.7627	0.8021	0.5275		0.5226	0.4752	0.5063	Sphingolipid Biosynthesis									PFAS	0.7524	1	0.5452	1e-08	12.5441	1e-08	38
CTPS1		0.8192			0.8021		0.6959			0.5646	UTP and CTP Dephosphorylation II									TYMS	0.7524	1	0.4814	1e-08	12.5441	1e-08	38
GLUL	0.7524					0.512					L-Glutamine Biosynthesis I
MAT1A		0.8192					0.3428				L-Cysteine Biosynthesis									CMS2
PTPMT1				0.7627					0.5084		Glycerophospholipid Biosynthetic Pathway									Gene	Cell mortality grade for treated CA models	Cell viability grade for perturbed HT models	Metabolic deviation grade	biomass for TR cells	ATP for TR cells	biomass for PH cells	ATP for PH cells
PISD				0.7627					0.5631		Glycerophospholipid Biosynthetic Pathway									ADSL	0.8192	1	0.6089	1e-08	9.1591	1e-08	38
PTDSS1				0.7627					0.5936		Glycerophospholipid Biosynthetic Pathway									PAICS	0.8192	1	0.6683	1e-08	9.1591	1e-08	38
																				ASNS	0.8192	1	0.7108	1e-08	9.1591	1e-08	38
																				CAD	0.8192	1	0.6573	1e-08	9.1591	1e-08	38
																				CRLS1	0.8192	1	0.6773	1e-08	9.1591	1e-08	38
																				DHODH	0.8192	1	0.5546	1e-08	9.1591	1e-08	38
																				DHFR	0.8185	1	0.5708	1e-08	9.1984	1e-08	38
																				MAT1A	0.8192	1	0.3428	1e-08	9.1591	1e-08	38
																				UMPS	0.8192	1	0.4413	1e-08	9.1591	1e-08	38
																				PGS1	0.8192	1	0.7241	1e-08	9.1591	1e-08	38
																				RPIA	0.8199	1	0.6666	1e-08	9.1272	1e-08	38
																				SLC7A6	0.8193	1	0.7031	1e-08	9.158	1e-08	38
																				ADSS2	0.8192	1	0.5868	1e-08	9.1591	1e-08	38
																				CTPS1	0.8192	1	0.6959	1e-08	9.1591	1e-08	38
																				ATIC	0.8192	1	0.6793	1e-08	9.1591	1e-08	38
																				PPAT	0.8192	1	0.6893	1e-08	9.1591	1e-08	38
																				PFAS	0.8192	1	0.6786	1e-08	9.1591	1e-08	38
																				TYMS	0.8192	1	0.5516	1e-08	9.1591	1e-08	38
																				CMS3
																				Gene	Cell mortality grade for treated CA models	Cell viability grade for perturbed HT models	Metabolic deviation grade	biomass for TR cells	ATP for TR cells	biomass for PH cells	ATP for PH cells
																				KDSR	0.7973	1	0.5226	1e-08	10.2708	1e-08	38
																				ADSL	0.7973	1	0.5353	1e-08	10.2708	1e-08	38
																				PAICS	0.7973	1	0.5262	1e-08	10.2708	1e-08	38
																				CAD	0.7973	1	0.4682	1e-08	10.2708	1e-08	38
																				CRLS1	0.7973	1	0.5442	1e-08	10.2708	1e-08	38
																				DHODH	0.7973	1	0.5471	1e-08	10.2708	1e-08	38
																				DHFR	0.7941	1	0.5123	1e-08	10.4346	1e-08	38
																				UMPS	0.7973	1	0.5484	1e-08	10.2708	1e-08	38
																				PGS1	0.7973	1	0.529	1e-08	10.2708	1e-08	38
																				SPTLC1	0.7973	1	0.5226	1e-08	10.2708	1e-08	38
																				RPIA	0.7993	1	0.5266	1e-08	10.1712	1e-08	38
																				SLC7A6	0.7967	1	0.5206	1e-08	10.3012	1e-08	38
																				ADSS2	0.7973	1	0.5342	1e-08	10.2708	1e-08	38
																				ATIC	0.7973	1	0.5258	1e-08	10.2708	1e-08	38
																				PPAT	0.7973	1	0.5325	1e-08	10.2708	1e-08	38
																				PFAS	0.7973	1	0.5289	1e-08	10.2708	1e-08	38
																				TYMS	0.7973	1	0.5141	1e-08	10.2708	1e-08	38
																				CMS4
																				Gene	Cell mortality grade for treated CA models	Cell viability grade for perturbed HT models	Metabolic deviation grade	biomass for TR cells	ATP for TR cells	biomass for PH cells	ATP for PH cells
																				KDSR	0.7627	1	0.4752	1e-08	12.0262	1e-08	38
																				ADSL	0.7627	1	0.6078	1e-08	12.0262	1e-08	38
																				PAICS	0.7627	1	0.5464	1e-08	12.0262	1e-08	38
																				ASNS	0.7627	1	0.5368	1e-08	12.0262	1e-08	38
																				CAD	0.7627	1	0.5703	1e-08	12.0262	1e-08	38
																				CRLS1	0.7627	1	0.5517	1e-08	12.0262	1e-08	38
																				DHODH	0.7627	1	0.6072	1e-08	12.0262	1e-08	38
																				DHFR	0.7591	1	0.4417	1e-08	12.2049	1e-08	38
																				UMPS	0.7627	1	0.6426	1e-08	12.0262	1e-08	38
																				PTPMT1	0.7627	1	0.5084	1e-08	12.0262	1e-08	38
																				PGS1	0.7627	1	0.5083	1e-08	12.0262	1e-08	38
																				PISD	0.7627	1	0.5631	1e-08	12.0262	1e-08	38
																				PTDSS1	0.7627	1	0.5936	1e-08	12.0262	1e-08	38
																				SPTLC1	0.7627	1	0.4752	1e-08	12.0262	1e-08	38
																				RPIA	0.7632	1	0.5897	1e-08	12.0007	1e-08	38
																				SLC7A6	0.7627	1	0.5945	1e-08	12.0225	1e-08	38
																				ADSS2	0.7627	1	0.5995	1e-08	12.0262	1e-08	38
																				ATIC	0.7627	1	0.6212	1e-08	12.0262	1e-08	38
																				PPAT	0.7627	1	0.5518	1e-08	12.0262	1e-08	38
																				PFAS	0.7627	1	0.5078	1e-08	12.0262	1e-08	38
																				TYMS	0.7627	1	0.5	1e-08	12.0262	1e-08	38
																				CMS5
																				Gene	Cell mortality grade for treated CA models	Cell viability grade for perturbed HT models	Metabolic deviation grade	biomass for TR cells	ATP for TR cells	biomass for PH cells	ATP for PH cells
																				KDSR	0.8021	1	0.5063	1e-08	10.028	1e-08	38
																				ADSL	0.8021	1	0.5591	1e-08	10.028	1e-08	38
																				PAICS	0.8021	1	0.5353	1e-08	10.028	1e-08	38
																				ASNS	0.8021	1	0.5678	1e-08	10.028	1e-08	38
																				CAD	0.8021	1	0.6214	1e-08	10.028	1e-08	38
																				CRLS1	0.8021	1	0.5289	1e-08	10.028	1e-08	38
																				DHODH	0.8021	1	0.4981	1e-08	10.028	1e-08	38
																				DHFR	0.8004	1	0.5437	1e-08	10.1142	1e-08	38
																				UMPS	0.8021	1	0.5976	1e-08	10.028	1e-08	38
																				PGS1	0.8021	1	0.5272	1e-08	10.028	1e-08	38
																				SPTLC1	0.8021	1	0.5063	1e-08	10.028	1e-08	38
																				RPIA	0.803	1	0.5603	1e-08	9.9808	1e-08	38
																				SLC7A6	0.8018	1	0.5125	1e-08	10.0448	1e-08	38
																				ADSS2	0.8021	1	0.5196	1e-08	10.028	1e-08	38
																				CTPS1	0.8021	1	0.5646	1e-08	10.028	1e-08	38
																				ATIC	0.8021	1	0.4934	1e-08	10.028	1e-08	38
																				PPAT	0.8021	1	0.5019	1e-08	10.028	1e-08	38
																				PFAS	0.8021	1	0.4866	1e-08	10.028	1e-08	38
																				TYMS	0.8021	1	0.5089	1e-08	10.028	1e-08	38

## Sheet: DMEM+Chsterol Medium
	Cell mortality grade					Metabolic deviation grade													CMS1
Gene	CMS1	CMS2	CMS3	CMS4	CMS5	CMS1	CMS2	CMS3	CMS4	CMS5	Pathway								Gene	Cell mortality grade for treated CA models	Cell viability grade for perturbed HT models	Metabolic deviation grade	biomass for TR cells	ATP for TR cells	biomass for PH cells	ATP for PH cells
CRLS1	0.6604	0.7045	0.6699	0.6063	0.6912	0.5716	0.4609	0.553	0.6042	0.508	Glycerolipids and Glycerophospholipids								ADSL	0.6604	1	0.5625	1e-08	17.2083	1e-08	38
SLC7A6	0.6565	0.7037	0.6678	0.6053	0.6901	0.5684	0.4714	0.5042	0.5008	0.4692	Basigin Interactions								CAD	0.6604	1	0.4892	1e-08	17.2083	1e-08	38
UMPS	0.6604	0.7045	0.6699	0.6063	0.6912	0.5504	0.6894	0.5469	0.5219	0.5062	Pyrimidine biosynthesis								CRLS1	0.6604	1	0.5716	1e-08	17.2083	1e-08	38
ADSS2	0.6604	0.7045	0.6699	0.6063	0.6912	0.5412	0.5388	0.5492	0.5934	0.4793	Nucleotide metabolism								DHODH	0.6604	1	0.5237	1e-08	17.2083	1e-08	38
DHODH	0.6604	0.7045	0.6699	0.6063	0.6912	0.5237	0.6932	0.5404	0.5	0.5084	Pyrimidine biosynthesis								SLC2A13	0.6603	1	0.6021	1e-08	17.2133	1e-08	38
RPIA	0.6604	0.7045	0.6699	0.6063	0.6912	0.4948	0.6584	0.5079	0.5007	0.6269	Pentose Phosphate Pathway								UMPS	0.6604	1	0.5504	1e-08	17.2083	1e-08	38
CAD	0.6604	0.7045	0.6699	0.6063	0.6912	0.4892	0.688	0.534	0.5042	0.5144	Pyrimidine biosynthesis								PGS1	0.6604	1	0.4866	1e-08	17.2083	1e-08	38
PGS1	0.6604	0.7045	0.6699	0.6063	0.6912	0.4866	0.6073	0.5082	0.526	0.4852	Glycerophospholipid Biosynthetic Pathway								RPIA	0.6604	1	0.4948	1e-08	17.2083	1e-08	38
SLC2A13	0.6603			0.6063		0.6021			0.5004		Nuclear Receptors Meta-pathway								SLC7A6	0.6565	1	0.5684	1e-08	17.4058	1e-08	38
CTPS1		0.7045			0.6912		0.6211			0.5042	Pyrimidine Metabolism								ADSS2	0.6604	1	0.5412	1e-08	17.2083	1e-08	38
SLC5A3			0.6697					0.5347			Nuclear Receptors Meta-pathway
PTPMT1				0.6063					0.5183		Glycerophospholipid Biosynthetic Pathway								CMS2
PTDSS1				0.6063					0.5883		Glycerophospholipid Biosynthetic Pathway								Gene	Cell mortality grade for treated CA models	Cell viability grade for perturbed HT models	Metabolic deviation grade	biomass for TR cells	ATP for TR cells	biomass for PH cells	ATP for PH cells
																			ADSL	0.7045	1	0.5512	1e-08	14.9737	1e-08	38
																			CAD	0.7045	1	0.688	1e-08	14.9737	1e-08	38
																			CRLS1	0.7045	1	0.4609	1e-08	14.9737	1e-08	38
																			DHODH	0.7045	1	0.6932	1e-08	14.9737	1e-08	38
																			UMPS	0.7045	1	0.6894	1e-08	14.9737	1e-08	38
																			PGS1	0.7045	1	0.6073	1e-08	14.9737	1e-08	38
																			CYP51A1	0.7045	1	0.6584	1e-08	14.9737	1e-08	38
																			SLC7A6	0.7037	1	0.4714	1e-08	15.0151	1e-08	38
																			ADSS2	0.7045	1	0.5388	1e-08	14.9737	1e-08	38
																			CTPS1	0.7045	1	0.6211	1e-08	14.9737	1e-08	38
																			CMS3
																			Gene	Cell mortality grade for treated CA models	Cell viability grade for perturbed HT models	Metabolic deviation grade	biomass for TR cells	ATP for TR cells	biomass for PH cells	ATP for PH cells
																			ADSL	0.6699	1	0.5455	1e-08	16.726	1e-08	38
																			CAD	0.6699	1	0.534	1e-08	16.726	1e-08	38
																			CRLS1	0.6699	1	0.553	1e-08	16.726	1e-08	38
																			DHODH	0.6699	1	0.5404	1e-08	16.726	1e-08	38
																			SLC5A3	0.6697	1	0.5347	1e-08	16.7381	1e-08	38
																			UMPS	0.6699	1	0.5469	1e-08	16.726	1e-08	38
																			PGS1	0.6699	1	0.5082	1e-08	16.726	1e-08	38
																			CYP51A1	0.6699	1	0.5079	1e-08	16.726	1e-08	38
																			SLC7A6	0.6678	1	0.5042	1e-08	16.8344	1e-08	38
																			ADSS2	0.6699	1	0.5492	1e-08	16.726	1e-08	38
																			CMS4
																			Gene	Cell mortality grade for treated CA models	Cell viability grade for perturbed HT models	Metabolic deviation grade	biomass for TR cells	ATP for TR cells	biomass for PH cells	ATP for PH cells
																			ADSL	0.6063	1	0.5981	1e-08	19.9463	1e-08	38
																			CAD	0.6063	1	0.5042	1e-08	19.9463	1e-08	38
																			CRLS1	0.6063	1	0.6042	1e-08	19.9463	1e-08	38
																			DHODH	0.6063	1	0.5	1e-08	19.9463	1e-08	38
																			SLC2A13	0.6063	1	0.5004	1e-08	19.9463	1e-08	38
																			UMPS	0.6063	1	0.5219	1e-08	19.9463	1e-08	38
																			PTPMT1	0.6063	1	0.5183	1e-08	19.9463	1e-08	38
																			PGS1	0.6063	1	0.526	1e-08	19.9463	1e-08	38
																			PTDSS1	0.6063	1	0.5883	1e-08	19.9463	1e-08	38
																			RPIA	0.6063	1	0.5007	1e-08	19.9463	1e-08	38
																			SLC7A6	0.6053	1	0.5008	1e-08	19.9992	1e-08	38
																			ADSS2	0.6063	1	0.5934	1e-08	19.9463	1e-08	38
																			CMS5
																			Gene	Cell mortality grade for treated CA models	Cell viability grade for perturbed HT models	Metabolic deviation grade	biomass for TR cells	ATP for TR cells	biomass for PH cells	ATP for PH cells
																			ADSL	0.6912	1	0.496	1e-08	15.6484	1e-08	38
																			CAD	0.6912	1	0.5144	1e-08	15.6484	1e-08	38
																			CRLS1	0.6912	1	0.508	1e-08	15.6484	1e-08	38
																			DHODH	0.6912	1	0.5084	1e-08	15.6484	1e-08	38
																			UMPS	0.6912	1	0.5062	1e-08	15.6484	1e-08	38
																			PGS1	0.6912	1	0.4852	1e-08	15.6484	1e-08	38
																			RPIA	0.6912	1	0.6269	1e-08	15.6484	1e-08	38
																			SLC7A6	0.6901	1	0.4692	1e-08	15.7016	1e-08	38
																			ADSS2	0.6912	1	0.4793	1e-08	15.6484	1e-08	38
																			CTPS1	0.6912	1	0.5042	1e-08	15.6484	1e-08	38

## Sheet: HAM-Chsterol Medium
	Cell mortality grade					Metabolic deviation grade														CMS1
Gene	CMS1	CMS2	CMS3	CMS4	CMS5	CMS1	CMS2	CMS3	CMS4	CMS5	Pathway									Gene	Cell mortality grade for treated CA models	Cell viability grade for perturbed HT models	Metabolic deviation grade	biomass for TR cells	ATP for TR cells	biomass for PH cells	ATP for PH cells
SLC7A6	0.657	0.7044	0.6685	0.6063	0.6915	0.6338	0.4606	0.5972	0.5951	0.5872	Basigin Interactions									ADSL	0.6607	1	0.5503	1e-08	17.1902	1e-08	38
UMPS	0.6607	0.7053	0.6705	0.607	0.6926	0.6271	0.5742	0.7081	0.4855	0.7567	Metabolism of Nucleotides									CAD	0.6607	1	0.559	1e-08	17.1902	1e-08	38
RPIA	0.6607	0.7053	0.6705	0.607	0.6926	0.6235	0.5992	0.6614	0.6025	0.7506	Pentose Phosphate Pathway									TM7SF2	0.6607	1	0.4671	1e-08	17.1902	1e-08	38
HMGCR	0.6607	0.7052	0.6704	0.6069	0.6926	0.606	0.4731	0.485	0.5441	0.6729	Cholesterol Biosynthesis									NSDHL	0.6607	1	0.5091	1e-08	17.1902	1e-08	38
DHODH	0.6607	0.7053	0.6705	0.607	0.6926	0.5828	0.4444	0.6949	0.4826	0.7471	Metabolism of Nucleotides									CRLS1	0.6607	1	0.5099	1e-08	17.1902	1e-08	38
CAD	0.6607	0.7053	0.6705	0.607	0.6926	0.559	0.3808	0.664	0.494	0.7043	Metabolism of Nucleotides									DHODH	0.6607	1	0.5828	1e-08	17.1902	1e-08	38
ADSL	0.6607	0.7053	0.6705	0.607	0.6926	0.5503	0.5073	0.6124	0.5134	0.6414	Metabolism of Nucleotides									MVD	0.6607	1	0.5405	1e-08	17.1902	1e-08	38
MVD	0.6607	0.7053	0.6705	0.607	0.6926	0.5405	0.5514	0.4698	0.5208	0.6698	Cholesterol Biosynthesis									EBP	0.6607	1	0.4807	1e-08	17.1902	1e-08	38
PGS1	0.6607	0.7053	0.6705	0.607	0.6926	0.5393	0.5125	0.5346	0.5119	0.4778	Glycerophospholipid Biosynthesis									SLC2A13	0.6606	1	0.455	1e-08	17.1955	1e-08	38
MVK	0.6607	0.7053	0.6705	0.607	0.6926	0.5162	0.4552	0.4698	0.4836	0.6538	Cholesterol Biosynthesis									LSS	0.6607	1	0.5078	1e-08	17.1902	1e-08	38
CRLS1	0.6607	0.7053	0.6705	0.607	0.6926	0.5099	0.4469	0.4502	0.6074	0.5225	Glycerophospholipid Biosynthetic Pathway									SC5D	0.6607	1	0.4816	1e-08	17.1902	1e-08	38
NSDHL	0.6607	0.7053	0.6705	0.607	0.6926	0.5091	0.4799	0.6116	0.5256	0.5112	Cholesterol Biosynthesis									MVK	0.6607	1	0.5162	1e-08	17.1902	1e-08	38
LSS	0.6607	0.7053	0.6705	0.607	0.6926	0.5078	0.4452	0.6116	0.5677	0.6081	Cholesterol Biosynthesis									UMPS	0.6607	1	0.6271	1e-08	17.1902	1e-08	38
FDFT1	0.6607	0.7053	0.6705	0.607	0.6926	0.4824	0.4451	0.6009	0.5295	0.3814	Bisphosphonate Pathway									PGS1	0.6607	1	0.5393	1e-08	17.1902	1e-08	38
SC5D	0.6607	0.7053	0.6705	0.607	0.6926	0.4816	0.5747	0.5358	0.5924	0.5917	Cholesterol Biosynthesis									PMVK	0.6607	1	0.4425	1e-08	17.1902	1e-08	38
EBP	0.6607	0.7053	0.6705	0.607	0.6926	0.4807	0.4939	0.5678	0.6101	0.4588	Cholesterol Biosynthesis									SQLE	0.6607	1	0.469	1e-08	17.1902	1e-08	38
SQLE	0.6607	0.7053	0.6705	0.607	0.6926	0.469	0.4452	0.4524	0.6057	0.6081	Bisphosphonate Pathway									FDFT1	0.6607	1	0.4824	1e-08	17.1902	1e-08	38
TM7SF2	0.6607	0.7053	0.6705	0.607	0.6926	0.4671	0.5163	0.6215	0.6521	0.4488	Cholesterol Biosynthesis									RPIA	0.6607	1	0.6235	1e-08	17.1902	1e-08	38
ADSS2	0.6607	0.7053	0.6705	0.607	0.6926	0.4653	0.5785	0.5827	0.5734	0.6837	Metabolism of Nucleotides									HMGCR	0.6607	1	0.606	1e-08	17.1926	1e-08	38
PMVK	0.6607	0.7053	0.6705	0.607	0.6926	0.4425	0.5397	0.4698	0.5208	0.6698	Cholesterol Biosynthesis									CYP51A1	0.6607	1	0.4358	1e-08	17.1902	1e-08	38
SLC2A13	0.6606			0.607		0.455			0.5459		Nuclear Receptors Meta-Pathway									SLC7A6	0.657	1	0.6338	1e-08	17.3811	1e-08	38
CYP51A1	0.6607				0.6926	0.4358				0.6801	Cholesterol Biosynthesis									ADSS2	0.6607	1	0.4653	1e-08	17.1902	1e-08	38
CTPS1		0.7053			0.6926		0.476			0.6529	UTP and CTP Dephosphorylation II
SLC5A3			0.6703					0.5997			Nuclear Receptors Meta-Pathway									CMS2
PTPMT1				0.607					0.6092		Glycerophospholipid Biosynthetic Pathway									Gene	Cell mortality grade for treated CA models	Cell viability grade for perturbed HT models	Metabolic deviation grade	biomass for TR cells	ATP for TR cells	biomass for PH cells	ATP for PH cells
PTDSS1				0.607					0.5069		Glycerophospholipid Biosynthetic Pathway									ADSL	0.7053	1	0.5073	1e-08	14.9332	1e-08	38
																				CAD	0.7053	1	0.3808	1e-08	14.9332	1e-08	38
																				TM7SF2	0.7053	1	0.5163	1e-08	14.9332	1e-08	38
																				NSDHL	0.7053	1	0.4799	1e-08	14.9332	1e-08	38
																				CRLS1	0.7053	1	0.4469	1e-08	14.9332	1e-08	38
																				DHODH	0.7053	1	0.4444	1e-08	14.9332	1e-08	38
																				MVD	0.7053	1	0.5514	1e-08	14.9332	1e-08	38
																				EBP	0.7053	1	0.4939	1e-08	14.9332	1e-08	38
																				LSS	0.7053	1	0.4452	1e-08	14.9332	1e-08	38
																				SC5D	0.7053	1	0.5747	1e-08	14.9332	1e-08	38
																				MVK	0.7053	1	0.4552	1e-08	14.9332	1e-08	38
																				UMPS	0.7053	1	0.5742	1e-08	14.9332	1e-08	38
																				PGS1	0.7053	1	0.5125	1e-08	14.9332	1e-08	38
																				PMVK	0.7053	1	0.5397	1e-08	14.9332	1e-08	38
																				SQLE	0.7053	1	0.4452	1e-08	14.9332	1e-08	38
																				FDFT1	0.7053	1	0.4451	1e-08	14.9332	1e-08	38
																				RPIA	0.7053	1	0.5992	1e-08	14.9332	1e-08	38
																				HMGCR	0.7052	1	0.4731	1e-08	14.9359	1e-08	38
																				SLC7A6	0.7044	1	0.4606	1e-08	14.9757	1e-08	38
																				ADSS2	0.7053	1	0.5785	1e-08	14.9332	1e-08	38
																				CTPS1	0.7053	1	0.476	1e-08	14.9332	1e-08	38
																				CMS3
																				Gene	Cell mortality grade for treated CA models	Cell viability grade for perturbed HT models	Metabolic deviation grade	biomass for TR cells	ATP for TR cells	biomass for PH cells	ATP for PH cells
																				ADSL	0.6705	1	0.6124	1e-08	16.6948	1e-08	38
																				CAD	0.6705	1	0.664	1e-08	16.6948	1e-08	38
																				TM7SF2	0.6705	1	0.6215	1e-08	16.6948	1e-08	38
																				NSDHL	0.6705	1	0.6116	1e-08	16.6948	1e-08	38
																				CRLS1	0.6705	1	0.4502	1e-08	16.6948	1e-08	38
																				DHODH	0.6705	1	0.6949	1e-08	16.6948	1e-08	38
																				MVD	0.6705	1	0.4698	1e-08	16.6948	1e-08	38
																				EBP	0.6705	1	0.5678	1e-08	16.6948	1e-08	38
																				SLC5A3	0.6703	1	0.5997	1e-08	16.7072	1e-08	38
																				LSS	0.6705	1	0.6116	1e-08	16.6948	1e-08	38
																				SC5D	0.6705	1	0.5358	1e-08	16.6948	1e-08	38
																				MVK	0.6705	1	0.4698	1e-08	16.6948	1e-08	38
																				UMPS	0.6705	1	0.7081	1e-08	16.6948	1e-08	38
																				PGS1	0.6705	1	0.5346	1e-08	16.6948	1e-08	38
																				PMVK	0.6705	1	0.4698	1e-08	16.6948	1e-08	38
																				SQLE	0.6705	1	0.4524	1e-08	16.6948	1e-08	38
																				FDFT1	0.6705	1	0.6009	1e-08	16.6948	1e-08	38
																				RPIA	0.6705	1	0.6614	1e-08	16.6948	1e-08	38
																				HMGCR	0.6704	1	0.485	1e-08	16.6983	1e-08	38
																				SLC7A6	0.6685	1	0.5972	1e-08	16.7946	1e-08	38
																				ADSS2	0.6705	1	0.5827	1e-08	16.6948	1e-08	38
																				CMS4
																				Gene	Cell mortality grade for treated CA models	Cell viability grade for perturbed HT models	Metabolic deviation grade	biomass for TR cells	ATP for TR cells	biomass for PH cells	ATP for PH cells
																				ADSL	0.607	1	0.5134	1e-08	19.9104	1e-08	38
																				CAD	0.607	1	0.494	1e-08	19.9104	1e-08	38
																				TM7SF2	0.607	1	0.6521	1e-08	19.9104	1e-08	38
																				NSDHL	0.607	1	0.5256	1e-08	19.9104	1e-08	38
																				CRLS1	0.607	1	0.6074	1e-08	19.9104	1e-08	38
																				DHODH	0.607	1	0.4826	1e-08	19.9104	1e-08	38
																				MVD	0.607	1	0.5208	1e-08	19.9104	1e-08	38
																				EBP	0.607	1	0.6101	1e-08	19.9104	1e-08	38
																				SLC2A13	0.607	1	0.5459	1e-08	19.9104	1e-08	38
																				LSS	0.607	1	0.5677	1e-08	19.9104	1e-08	38
																				SC5D	0.607	1	0.5924	1e-08	19.9104	1e-08	38
																				MVK	0.607	1	0.4836	1e-08	19.9104	1e-08	38
																				UMPS	0.607	1	0.4855	1e-08	19.9104	1e-08	38
																				PTPMT1	0.607	1	0.6092	1e-08	19.9104	1e-08	38
																				PGS1	0.607	1	0.5119	1e-08	19.9104	1e-08	38
																				PMVK	0.607	1	0.5208	1e-08	19.9104	1e-08	38
																				PTDSS1	0.607	1	0.5069	1e-08	19.9104	1e-08	38
																				SQLE	0.607	1	0.6057	1e-08	19.9104	1e-08	38
																				FDFT1	0.607	1	0.5295	1e-08	19.9104	1e-08	38
																				RPIA	0.607	1	0.6025	1e-08	19.9104	1e-08	38
																				HMGCR	0.6069	1	0.5441	1e-08	19.9161	1e-08	38
																				SLC7A6	0.6063	1	0.5951	1e-08	19.9486	1e-08	38
																				ADSS2	0.607	1	0.5734	1e-08	19.9104	1e-08	38
																				CMS5
																				Gene	Cell mortality grade for treated CA models	Cell viability grade for perturbed HT models	Metabolic deviation grade	biomass for TR cells	ATP for TR cells	biomass for PH cells	ATP for PH cells
																				ADSL	0.6926	1	0.6414	1e-08	15.5739	1e-08	38
																				CAD	0.6926	1	0.7043	1e-08	15.5739	1e-08	38
																				TM7SF2	0.6926	1	0.4488	1e-08	15.5739	1e-08	38
																				NSDHL	0.6926	1	0.5112	1e-08	15.5739	1e-08	38
																				CRLS1	0.6926	1	0.5225	1e-08	15.5739	1e-08	38
																				DHODH	0.6926	1	0.7471	1e-08	15.5739	1e-08	38
																				MVD	0.6926	1	0.6698	1e-08	15.5739	1e-08	38
																				EBP	0.6926	1	0.4588	1e-08	15.5739	1e-08	38
																				LSS	0.6926	1	0.6081	1e-08	15.5739	1e-08	38
																				SC5D	0.6926	1	0.5917	1e-08	15.5739	1e-08	38
																				MVK	0.6926	1	0.6538	1e-08	15.5739	1e-08	38
																				UMPS	0.6926	1	0.7567	1e-08	15.5739	1e-08	38
																				PGS1	0.6926	1	0.4778	1e-08	15.5739	1e-08	38
																				PMVK	0.6926	1	0.6698	1e-08	15.5739	1e-08	38
																				SQLE	0.6926	1	0.6081	1e-08	15.5739	1e-08	38
																				FDFT1	0.6926	1	0.3814	1e-08	15.5739	1e-08	38
																				RPIA	0.6926	1	0.7506	1e-08	15.5739	1e-08	38
																				HMGCR	0.6926	1	0.6729	1e-08	15.5776	1e-08	38
																				CYP51A1	0.6926	1	0.6801	1e-08	15.5739	1e-08	38
																				SLC7A6	0.6915	1	0.5872	1e-08	15.6315	1e-08	38
																				ADSS2	0.6926	1	0.6837	1e-08	15.5739	1e-08	38
																				CTPS1	0.6926	1	0.6529	1e-08	15.5739	1e-08	38

## Sheet: VMH-Chsterol Medium
	Cell mortality grade					Metabolic deviation grade														CMS1
Gene	CMS1	CMS2	CMS3	CMS4	CMS5	CMS1	CMS2	CMS3	CMS4	CMS5	Pathway	identical gene								Gene	Cell mortality grade for treated CA models	Cell viability grade for perturbed HT models	Metabolic deviation grade	biomass for TR cells	ATP for TR cells	biomass for PH cells	ATP for PH cells
DHODH	0.7524	0.8194	0.7952	0.7621	0.8021	0.7094	0.5782	0.6144	0.4922	0.7282	Metabolism of Nucleotides									KDSR	0.7524	1	0.5865	1e-08	12.5441	1e-08	38
RPIA	0.7535	0.82	0.7971	0.7626	0.803	0.6223	0.7236	0.5516	0.5124	0.6584	Pentose Phosphate Pathway									ADSL	0.7524	1	0.53	1e-08	12.5441	1e-08	38
DHFR	0.7485	0.8185	0.792	0.7588	0.8004	0.5819	0.7298	0.5353	0.5806	0.7282	Nucleotide Metabolism									PAICS	0.7524	1	0.5372	1e-08	12.5441	1e-08	38
CRLS1	0.7524	0.8194	0.7952	0.7621	0.8021	0.5686	0.6557	0.4908	0.6037	0.6367	Glycerophospholipid Biosynthetic Pathway									ASNS	0.7524	1	0.6752	1e-08	12.5441	1e-08	38
PFAS	0.7524	0.8194	0.7952	0.7621	0.8021	0.5618	0.7007	0.568	0.5121	0.6998	Purin Metabolism									CAD	0.7524	1	0.3752	1e-08	12.5441	1e-08	38
ADSS2	0.7524	0.8194	0.7952	0.7621	0.8021	0.5598	0.7429	0.5113	0.5126	0.6521	Metabolism of Nucleotides	ADSS1								TM7SF2	0.7524	1	0.4127	1e-08	12.5441	1e-08	38
ATIC	0.7524	0.8194	0.7952	0.7621	0.8021	0.5542	0.7092	0.5186	0.563	0.6029	Purin Metabolism									NSDHL	0.7524	1	0.4137	1e-08	12.5441	1e-08	38
PAICS	0.7524	0.8194	0.7952	0.7621	0.8021	0.5372	0.7413	0.57	0.513	0.5626	Purine Metabolism									CRLS1	0.7524	1	0.5686	1e-08	12.5441	1e-08	38
TYMS	0.7524	0.8194	0.7952	0.7621	0.8021	0.5323	0.744	0.5574	0.5136	0.6803	Pyrimidine Metabolism									DHODH	0.7524	1	0.7094	1e-08	12.5441	1e-08	38
ADSL	0.7524	0.8194	0.7952	0.7621	0.8021	0.53	0.7115	0.5415	0.5711	0.5241	Metabolism of Nucleotides									MVD	0.7524	1	0.5204	1e-08	12.5441	1e-08	38
PPAT	0.7524	0.8194	0.7952	0.7621	0.8021	0.5291	0.6815	0.5621	0.5128	0.7053	Purine Metabolism									EBP	0.7524	1	0.6066	1e-08	12.5441	1e-08	38
PGS1	0.7524	0.8194	0.7952	0.7621	0.8021	0.5021	0.7488	0.5307	0.5129	0.6429	Glycerophospholipid Biosynthesis									DHFR	0.7485	1	0.5819	1e-08	12.7421	1e-08	38
UMPS	0.7524	0.8194	0.7952	0.7621	0.8021	0.4662	0.5815	0.603	0.5726	0.6753	Metabolism of Nucleotides									LSS	0.7524	1	0.5803	1e-08	12.5441	1e-08	38
CAD	0.7524	0.8194	0.7952	0.7621	0.8021	0.3752	0.3387	0.5719	0.6187	0.6775	Metabolism of Nucleotides									SC5D	0.7524	1	0.4201	1e-08	12.5441	1e-08	38
KDSR	0.7524		0.7952	0.7621	0.8021	0.5865		0.5615	0.5127	0.7122	Sphingolipid Biosynthesis									MAT1A	0.7524	1	0.6984	1e-08	12.5441	1e-08	38
ASNS	0.7524	0.8194		0.7621	0.8021	0.6752	0.7415		0.5348	0.6608	Aspartate And Asparagine Metabolism									MVK	0.7524	1	0.5215	1e-08	12.5441	1e-08	38
NSDHL	0.7524	0.8194	0.7952	0.7621		0.4137	0.678	0.5257	0.582		Cholesterol Biosynthesis									UMPS	0.7524	1	0.4662	1e-08	12.5441	1e-08	38
MVD	0.7524	0.8194	0.7952	0.7621		0.5204	0.6186	0.52	0.5133		Cholesterol Biosynthesis									PGS1	0.7524	1	0.5021	1e-08	12.5441	1e-08	38
EBP	0.7524	0.8194	0.7952	0.7621		0.6066	0.7434	0.5582	0.5839		Cholesterol Biosynthesis									PMVK	0.7524	1	0.5215	1e-08	12.5441	1e-08	38
LSS	0.7524	0.8194	0.7952	0.7621		0.5803	0.58	0.5246	0.5159		Cholesterol Biosynthesis									SPTLC1	0.7524	1	0.5865	1e-08	12.5441	1e-08	38
SC5D	0.7524	0.8194	0.7952	0.7621		0.4201	0.656	0.531	0.5771		Cholesterol Biosynthesis									SQLE	0.7524	1	0.5803	1e-08	12.5441	1e-08	38
MVK	0.7524	0.8194	0.7952	0.7621		0.5215	0.6186	0.5523	0.5133		Cholesterol Biosynthesis									FDFT1	0.7524	1	0.573	1e-08	12.5441	1e-08	38
PMVK	0.7524	0.8194	0.7952	0.7621		0.5215	0.7287	0.5523	0.5133		Cholesterol Biosynthesis									RPIA	0.7535	1	0.6223	1e-08	12.4889	1e-08	38
SPTLC1	0.7524		0.7952	0.7621	0.8021	0.5865		0.5615	0.5127	0.7122	Sphingolipid Biosynthesis									HMGCR	0.7523	1	0.5915	1e-08	12.5485	1e-08	38
SQLE	0.7524	0.8194	0.7952	0.7621		0.5803	0.58	0.5586	0.5129		Bisphosphonate Pathway									CYP51A1	0.7524	1	0.5731	1e-08	12.5441	1e-08	38
FDFT1	0.7524	0.8194	0.7952	0.7621		0.573	0.6444	0.5063	0.5853		Bisphosphonate Pathway									SLC7A6	0.7519	1	0.6019	1e-08	12.5688	1e-08	38
HMGCR	0.7523	0.8193	0.7952	0.7621		0.5915	0.6157	0.5375	0.545		Cholesterol Biosynthesis									ADSS2	0.7524	1	0.5598	1e-08	12.5441	1e-08	38
SLC7A6	0.7519	0.8194	0.7945		0.8018	0.6019	0.719	0.515		0.6159	Basigin Interactions									ATIC	0.7524	1	0.5542	1e-08	12.5441	1e-08	38
TM7SF2	0.7524	0.8194	0.7952			0.4127	0.7424	0.5005			Cholesterol Biosynthesis									PPAT	0.7524	1	0.5291	1e-08	12.5441	1e-08	38
MAT1A	0.7524	0.8194	0.7952			0.6984	0.4742	0.435			L-Cysteine Biosynthesis	(MAT2A, MAT2B)								PFAS	0.7524	1	0.5618	1e-08	12.5441	1e-08	38
CTPS1		0.8194			0.8021		0.7449			0.7328	UTP and CTP Dephosphorylation II	CTPS2								TYMS	0.7524	1	0.5323	1e-08	12.5441	1e-08	38
CYP51A1	0.7524					0.5731					Cholesterol Biosynthesis
PTPMT1				0.7621					0.513		Glycerophospholipid Biosynthetic Pathway									CMS2
PISD				0.7621					0.5726		Glycerolipids And Glycerophospholipids									Gene	Cell mortality grade for treated CA models	Cell viability grade for perturbed HT models	Metabolic deviation grade	biomass for TR cells	ATP for TR cells	biomass for PH cells	ATP for PH cells
PTDSS1				0.7621					0.5722		Glycerophospholipid Biosynthetic Pathway									ADSL	0.8194	1	0.7115	1e-08	9.1535	1e-08	38
																				PAICS	0.8194	1	0.7413	1e-08	9.1535	1e-08	38
																				ASNS	0.8194	1	0.7415	1e-08	9.1535	1e-08	38
																				CAD	0.8194	1	0.3387	1e-08	9.1535	1e-08	38
																				TM7SF2	0.8194	1	0.7424	1e-08	9.1535	1e-08	38
																				NSDHL	0.8194	1	0.678	1e-08	9.1535	1e-08	38
																				CRLS1	0.8194	1	0.6557	1e-08	9.1535	1e-08	38
																				DHODH	0.8194	1	0.5782	1e-08	9.1535	1e-08	38
																				MVD	0.8194	1	0.6186	1e-08	9.1535	1e-08	38
																				EBP	0.8194	1	0.7434	1e-08	9.1535	1e-08	38
																				DHFR	0.8185	1	0.7298	1e-08	9.195	1e-08	38
																				LSS	0.8194	1	0.58	1e-08	9.1535	1e-08	38
																				SC5D	0.8194	1	0.656	1e-08	9.1535	1e-08	38
																				MAT1A	0.8194	1	0.4742	1e-08	9.1535	1e-08	38
																				MVK	0.8194	1	0.6186	1e-08	9.1535	1e-08	38
																				UMPS	0.8194	1	0.5815	1e-08	9.1535	1e-08	38
																				PGS1	0.8194	1	0.7488	1e-08	9.1535	1e-08	38
																				PMVK	0.8194	1	0.7287	1e-08	9.1535	1e-08	38
																				SQLE	0.8194	1	0.58	1e-08	9.1535	1e-08	38
																				FDFT1	0.8194	1	0.6444	1e-08	9.1535	1e-08	38
																				RPIA	0.82	1	0.7236	1e-08	9.1213	1e-08	38
																				HMGCR	0.8193	1	0.6157	1e-08	9.1545	1e-08	38
																				SLC7A6	0.8194	1	0.719	1e-08	9.1519	1e-08	38
																				ADSS2	0.8194	1	0.7429	1e-08	9.1535	1e-08	38
																				CTPS1	0.8194	1	0.7449	1e-08	9.1535	1e-08	38
																				ATIC	0.8194	1	0.7092	1e-08	9.1535	1e-08	38
																				PPAT	0.8194	1	0.6815	1e-08	9.1535	1e-08	38
																				PFAS	0.8194	1	0.7007	1e-08	9.1535	1e-08	38
																				TYMS	0.8194	1	0.744	1e-08	9.1535	1e-08	38
																				CMS3
																				Gene	Cell mortality grade for treated CA models	Cell viability grade for perturbed HT models	Metabolic deviation grade	biomass for TR cells	ATP for TR cells	biomass for PH cells	ATP for PH cells
																				KDSR	0.7952	1	0.5615	1e-08	10.3755	1e-08	38
																				ADSL	0.7952	1	0.5415	1e-08	10.3755	1e-08	38
																				PAICS	0.7952	1	0.57	1e-08	10.3755	1e-08	38
																				CAD	0.7952	1	0.5719	1e-08	10.3755	1e-08	38
																				TM7SF2	0.7952	1	0.5005	1e-08	10.3755	1e-08	38
																				NSDHL	0.7952	1	0.5257	1e-08	10.3755	1e-08	38
																				CRLS1	0.7952	1	0.4908	1e-08	10.3755	1e-08	38
																				DHODH	0.7952	1	0.6144	1e-08	10.3755	1e-08	38
																				MVD	0.7952	1	0.52	1e-08	10.3755	1e-08	38
																				EBP	0.7952	1	0.5582	1e-08	10.3755	1e-08	38
																				DHFR	0.792	1	0.5353	1e-08	10.5398	1e-08	38
																				LSS	0.7952	1	0.5246	1e-08	10.3755	1e-08	38
																				SC5D	0.7952	1	0.531	1e-08	10.3755	1e-08	38
																				MAT1A	0.7952	1	0.435	1e-08	10.3755	1e-08	38
																				MVK	0.7952	1	0.5523	1e-08	10.3755	1e-08	38
																				UMPS	0.7952	1	0.603	1e-08	10.3755	1e-08	38
																				PGS1	0.7952	1	0.5307	1e-08	10.3755	1e-08	38
																				PMVK	0.7952	1	0.5523	1e-08	10.3755	1e-08	38
																				SPTLC1	0.7952	1	0.5615	1e-08	10.3755	1e-08	38
																				SQLE	0.7952	1	0.5586	1e-08	10.3755	1e-08	38
																				FDFT1	0.7952	1	0.5063	1e-08	10.3755	1e-08	38
																				RPIA	0.7971	1	0.5516	1e-08	10.2801	1e-08	38
																				HMGCR	0.7952	1	0.5375	1e-08	10.3751	1e-08	38
																				SLC7A6	0.7945	1	0.515	1e-08	10.4132	1e-08	38
																				ADSS2	0.7952	1	0.5113	1e-08	10.3755	1e-08	38
																				ATIC	0.7952	1	0.5186	1e-08	10.3755	1e-08	38
																				PPAT	0.7952	1	0.5621	1e-08	10.3755	1e-08	38
																				PFAS	0.7952	1	0.568	1e-08	10.3755	1e-08	38
																				TYMS	0.7952	1	0.5574	1e-08	10.3755	1e-08	38
																				CMS4
																				Gene	Cell mortality grade for treated CA models	Cell viability grade for perturbed HT models	Metabolic deviation grade	biomass for TR cells	ATP for TR cells	biomass for PH cells	ATP for PH cells
																				KDSR	0.7621	1	0.5127	1e-08	12.0536	1e-08	38
																				ADSL	0.7621	1	0.5711	1e-08	12.0536	1e-08	38
																				PAICS	0.7621	1	0.513	1e-08	12.0536	1e-08	38
																				ASNS	0.7621	1	0.5348	1e-08	12.0536	1e-08	38
																				CAD	0.7621	1	0.6187	1e-08	12.0536	1e-08	38
																				NSDHL	0.7621	1	0.582	1e-08	12.0536	1e-08	38
																				CRLS1	0.7621	1	0.6037	1e-08	12.0536	1e-08	38
																				DHODH	0.7621	1	0.4922	1e-08	12.0536	1e-08	38
																				MVD	0.7621	1	0.5133	1e-08	12.0536	1e-08	38
																				EBP	0.7621	1	0.5839	1e-08	12.0536	1e-08	38
																				DHFR	0.7588	1	0.5806	1e-08	12.2234	1e-08	38
																				LSS	0.7621	1	0.5159	1e-08	12.0536	1e-08	38
																				SC5D	0.7621	1	0.5771	1e-08	12.0536	1e-08	38
																				MVK	0.7621	1	0.5133	1e-08	12.0536	1e-08	38
																				UMPS	0.7621	1	0.5726	1e-08	12.0536	1e-08	38
																				PTPMT1	0.7621	1	0.513	1e-08	12.0536	1e-08	38
																				PGS1	0.7621	1	0.5129	1e-08	12.0536	1e-08	38
																				PMVK	0.7621	1	0.5133	1e-08	12.0536	1e-08	38
																				PISD	0.7621	1	0.5726	1e-08	12.0536	1e-08	38
																				PTDSS1	0.7621	1	0.5722	1e-08	12.0536	1e-08	38
																				SPTLC1	0.7621	1	0.5127	1e-08	12.0536	1e-08	38
																				SQLE	0.7621	1	0.5129	1e-08	12.0536	1e-08	38
																				FDFT1	0.7621	1	0.5853	1e-08	12.0536	1e-08	38
																				RPIA	0.7626	1	0.5124	1e-08	12.0276	1e-08	38
																				HMGCR	0.7621	1	0.545	1e-08	12.0547	1e-08	38
																				ADSS2	0.7621	1	0.5126	1e-08	12.0536	1e-08	38
																				ATIC	0.7621	1	0.563	1e-08	12.0536	1e-08	38
																				PPAT	0.7621	1	0.5128	1e-08	12.0536	1e-08	38
																				PFAS	0.7621	1	0.5121	1e-08	12.0536	1e-08	38
																				TYMS	0.7621	1	0.5136	1e-08	12.0536	1e-08	38
																				CMS5
																				Gene	Cell mortality grade for treated CA models	Cell viability grade for perturbed HT models	Metabolic deviation grade	biomass for TR cells	ATP for TR cells	biomass for PH cells	ATP for PH cells
																				KDSR	0.8021	1	0.7122	1e-08	10.028	1e-08	38
																				ADSL	0.8021	1	0.5241	1e-08	10.028	1e-08	38
																				PAICS	0.8021	1	0.5626	1e-08	10.028	1e-08	38
																				ASNS	0.8021	1	0.6608	1e-08	10.028	1e-08	38
																				CAD	0.8021	1	0.6775	1e-08	10.028	1e-08	38
																				CRLS1	0.8021	1	0.6367	1e-08	10.028	1e-08	38
																				DHODH	0.8021	1	0.7282	1e-08	10.028	1e-08	38
																				DHFR	0.8004	1	0.7282	1e-08	10.1142	1e-08	38
																				UMPS	0.8021	1	0.6753	1e-08	10.028	1e-08	38
																				PGS1	0.8021	1	0.6429	1e-08	10.028	1e-08	38
																				SPTLC1	0.8021	1	0.7122	1e-08	10.028	1e-08	38
																				RPIA	0.803	1	0.6584	1e-08	9.9808	1e-08	38
																				SLC7A6	0.8018	1	0.6159	1e-08	10.0448	1e-08	38
																				ADSS2	0.8021	1	0.6521	1e-08	10.028	1e-08	38
																				CTPS1	0.8021	1	0.7328	1e-08	10.028	1e-08	38
																				ATIC	0.8021	1	0.6029	1e-08	10.028	1e-08	38
																				PPAT	0.8021	1	0.7053	1e-08	10.028	1e-08	38
																				PFAS	0.8021	1	0.6998	1e-08	10.028	1e-08	38
																				TYMS	0.8021	1	0.6803	1e-08	10.028	1e-08	38

## Sheet: Rich Medium
	Cell mortality grade					Metabolic deviation grade
Gene	CMS1	CMS2	CMS3	CMS4	CMS5	CMS1	CMS2	CMS3	CMS4	CMS5	Pathway
CRLS1	0.9565	0.9614	0.9628	0.9617	0.9641	0.6913	0.598	0.4375	0.543	0.5666	Glycerophospholipid Biosynthetic Pathway
