# Supplementary material for: Identifying essential genes in genome-scale metabolic models of consensus molecular subtypes of colorectal cancer
Source: PLoS One. 2023 May 19;18(5):e0286032. doi: 10.1371/journal.pone.0286032 (PMC10198572; doi:10.1371/journal.pone.0286032)
Supplement: S4 Table — (XLSX) [file pone.0286032.s004.xlsx]

## Sheet: DMEM
	CMS1			CMS2			CMS3			CMS4			CMS5
Combination of two genes	CMG	MDG	Combination of two genes	CMG	MDG	Combination of two genes	CMG	MDG	Combination of two genes	CMG	MDG	Combination of two genes	CMG	MDG
(DHODH,PTPMT1)	0.6604	0.6602	(SC5D,CYP51A1)	0.7045	0.7023	(EBP,UMPS)	0.6699	0.5668	(EBP,SC5D)	0.6063	0.6228	(TM7SF2,DHODH)	0.6912	0.5931
(UMPS,ADSS2)	0.6604	0.6569	(ADSL,ADSS2)	0.7045	0.7013	(PTPMT1,RPIA)	0.6699	0.5666	(PMVK,HMGCR)	0.6063	0.6171	(SQLE,CTPS1)	0.6912	0.5836
(UMPS,CYP51A1)	0.6604	0.6552	(ADSL,CTPS1)	0.7045	0.7008	(DHODH,MVD)	0.6699	0.5659	(SLC7A6,CTPS1)	0.6053	0.6127	(MVD,MVK)	0.6912	0.5738
(CAD,CRLS1)	0.6604	0.6475	(PGS1,PMVK)	0.7045	0.7004	(MVD,UMPS)	0.6699	0.565	(LSS,CYP51A1)	0.6063	0.6106	(TM7SF2,MVK)	0.6912	0.5716
(CAD,HMGCR)	0.6604	0.6472	(MVD,PGS1)	0.7045	0.7004	(UMPS,PMVK)	0.6699	0.565	(DHODH,PTPMT1)	0.6063	0.6046	(DHODH,ACADL)	0.6912	0.6088
(CAD,EBP)	0.6604	0.6462	(ADSL,PTPMT1)	0.7045	0.7	(MVK,UMPS)	0.6699	0.565	(PTDSS1,CTPS1)	0.6063	0.6023	(UMPS,IDS)	0.6912	0.6087
(DHODH,HSD17B2)	0.6604	0.6631	(HSD17B4,CRLS1)	0.7045	0.704	(RPIA,CYP51A1)	0.6699	0.5629	(PGS1,PMVK)	0.6063	0.5871	(ETFDH,CTPS1)	0.6912	0.6076
(UMPS,PISD)	0.6604	0.663	(ALDH3B2,MVD)	0.7045	0.7037	(RPIA,ADSS2)	0.6699	0.5609	(ADSL,SLC7A6)	0.6053	0.5803	(PMVK,MTMR3)	0.6912	0.6063
(CAD,SLC25A37)	0.6604	0.663	(ALDH3B2,MVK)	0.7045	0.7037	(RPIA,CTPS1)	0.6699	0.5592	(CRLS1,SLC2A1)	0.6063	0.6301	(HSD17B4,CRLS1)	0.6912	0.6062
(SLC28A3,CAD)	0.6604	0.663	(FDFT1,SLC22A8)	0.7045	0.7037	(CAD,SOD1)	0.6699	0.5675	(CRLS1,SLCO3A1)	0.6063	0.6291	(EBP,NT5C)	0.6912	0.6061
(AKR1A1,DHODH)	0.6604	0.6629	(CRLS1,DECR2)	0.7045	0.7035	(HSD3B1,RPIA)	0.6699	0.5673	(DHODH,EHHADH)	0.6063	0.6278	(DHODH,SLC2A2)	0.6912	0.606
(AK2,DHODH)	0.6604	0.6628	(CRLS1,ACER3)	0.7045	0.7032	(AFMID,RPIA)	0.6699	0.5667	(CRLS1,GBE1)	0.6063	0.6277	(CAD,ABCC3)	0.6912	0.6053
(DHODH,UGT8)	0.6604	0.6627	(TM7SF2,SLC15A2)	0.7047	0.7029	(UMPS,TXNRD1)	0.6699	0.5667	(CRLS1,GYS2)	0.6063	0.6277	(MVD,ECHS1)	0.6912	0.6053
(ASNS,DHODH)	0.6604	0.6626	(PGS1,DECR2)	0.7045	0.7029	(IDO1,RPIA)	0.6699	0.5667	(DHODH,GGTLC1)	0.6063	0.6273	(CPT1B,MVK)	0.6912	0.6049
(CAD,MTHFD1L)	0.6603	0.6625	(FDFT1,ADH5)	0.7045	0.7025	(CAD,GM2A)	0.6699	0.5667	(UMPS,GMPPA)	0.6063	0.6272	(HSD3B7,UMPS)	0.6912	0.6036
(UMPS,GALK1)	0.6604	0.6624	(TM7SF2,PIGN)	0.7045	0.7024	(DHODH,NT5C1B-RDH14)	0.6699	0.5667	(NMNAT2,PGS1)	0.6063	0.6272	(ACAT1,MVD)	0.6911	0.6032
(AMD1,DHODH)	0.6604	0.6623	(TM7SF2,PPAT)	0.7045	0.7023	(GNPNAT1,RPIA)	0.6699	0.5666	(CRLS1,SLCO4A1)	0.6063	0.6269	(ACAT1,MVK)	0.6911	0.6032
(DHODH,UPP2)	0.6604	0.6623	(SULT1A1,MVK)	0.7045	0.7023	(DHODH,HAO1)	0.6699	0.5666	(PTPMT1,TAT)	0.6063	0.6269	(SLC36A1,SC5D)	0.6911	0.6022
(DHODH,PIGV)	0.6604	0.6623	(NSDHL,NT5C1B)	0.7045	0.7023	(UGT2B4,RPIA)	0.6699	0.5665	(UMPS,SOAT2)	0.6063	0.6268	(DHODH,ME2)	0.6912	0.6011
(CAD,SLC35A1)	0.6604	0.6623	(ABCC3,SC5D)	0.7045	0.7023	(RPIA,ABCD3)	0.6699	0.5665	(SLC6A14,UMPS)	0.6063	0.6268	(ACAT1,LSS)	0.6911	0.601
(CAD,PPT1)	0.6604	0.6622	(NSDHL,SLC24A4)	0.7045	0.7023	(PRDX2,RPIA)	0.6699	0.5665	(SLCO1B1,SC5D)	0.6063	0.6266	(ACAT1,SQLE)	0.6911	0.601
(CAD,MOGAT1)	0.6604	0.6621	(TM7SF2,ST3GAL3)	0.7045	0.7023	(PLA2G4A,RPIA)	0.6699	0.5661	(CRLS1,FDPS)	0.6063	0.6264	(ALDH9A1,CRLS1)	0.6901	0.6004
(DHODH,MPI)	0.6604	0.6621	(BHMT2,MVD)	0.7045	0.7023	(GAD1,RPIA)	0.6699	0.5661	(SLC22A4,LSS)	0.6063	0.6258	(HK2,SC5D)	0.6908	0.6001
(DHODH,CYC1)	0.6604	0.6621	(TK1,MVK)	0.7045	0.7023	(RPIA,TPP1)	0.6699	0.5659	(SLC2A13,ST8SIA1)	0.6063	0.6252	(ADH5,PGS1)	0.6912	0.597
(CAD,UGT8)	0.6604	0.6621	(NSDHL,ALPL)	0.7045	0.7022	(HLCS,PGS1)	0.6699	0.5658	(EBP,GGT5)	0.6063	0.625	(ACSL4,SC5D)	0.6912	0.595
(DHODH,INPP5D)	0.6604	0.6619	(HK1,CTPS1)	0.7045	0.7022	(UMPS,PISD)	0.6699	0.5656	(ALDH3B1,CRLS1)	0.6063	0.625	(ADSS2,GALT)	0.6912	0.594
(SULT1A3,DHODH)	0.6604	0.6618	(TM7SF2,TH)	0.7045	0.702	(RPIA,SLC29A4)	0.6699	0.5655	(EBP,GM2A)	0.6063	0.625	(B4GALT5,ADSS2)	0.6912	0.5913
(UMPS,MAGEA2B)	0.6604	0.6617	(LSS,NAMPT)	0.7045	0.702	(RPIA,PLD3)	0.6699	0.5653	(EBP,ITPA)	0.6063	0.6245	(ALDOB,PGS1)	0.6873	0.5894
(DHODH,CYP4F11)	0.6604	0.6616	(SLC19A1,LSS)	0.7045	0.702	(KDSR,RPIA)	0.6699	0.5648	(CYP7A1,MVD)	0.6063	0.6239	(FDFT1,DPEP1)	0.6912	0.5892
(CAD,HAO1)	0.6604	0.6616	(ADSL,FPGS)	0.7045	0.7019	(SPTLC1,RPIA)	0.6699	0.5648	(SLC38A4,CRLS1)	0.6063	0.6218	(SLC22A3,EBP)	0.6912	0.5878
(CAD,SLC13A5)	0.6604	0.6614	(B3GALT5,CRLS1)	0.7045	0.7019	(HSD17B7,RPIA)	0.6699	0.5644	(DHODH,ATIC)	0.6063	0.6215	(SLC22A2,CRLS1)	0.6918	0.5875
(UMPS,CYP19A1)	0.6604	0.6612	(AGPAT2,SC5D)	0.7045	0.7017	(TMLHE,RPIA)	0.6699	0.564	(CAD,TYMS)	0.6063	0.6206	(AGMAT,UMPS)	0.6912	0.5873
(UMPS,SPTLC1)	0.6604	0.6603	(NSDHL,PKM)	0.7045	0.7015	(G6PC,RPIA)	0.6699	0.564	(GCNT4,UMPS)	0.6063	0.6206	(ALDH3B2,SLC7A6)	0.6901	0.5848
(KDSR,UMPS)	0.6604	0.6603	(ADSL,TYMS)	0.7045	0.7014	(RPIA,MTMR7)	0.6699	0.5639	(EBP,IDH3A)	0.6063	0.6199	(B3GALNT1,MVK)	0.6912	0.5836
(CAD,ETFA)	0.6604	0.6599	(ADSL,MAT1A)	0.7045	0.7012	(HAS3,RPIA)	0.6699	0.5631	(MVD,HADHA)	0.6063	0.6189	(CAD,PFAS)	0.6912	0.5805
(HMGCR,GLUL)	0.6604	0.6588	(GCSH,LSS)	0.7045	0.7012	(PCBD1,RPIA)	0.6699	0.5631	(UGT1A3,HMGCR)	0.6063	0.6189	(UMPS,SLC22A7)	0.6912	0.577
(DHODH,PTGS2)	0.6604	0.6586	(PGM3,FDFT1)	0.7045	0.7011	(ALDH7A1,CAD)	0.6699	0.5629	(FDFT1,GMPR2)	0.6063	0.6184	(LSS,SLC22A1)	0.6912	0.575
(PIGG,UMPS)	0.6604	0.6586	(SULT2A1,LSS)	0.7045	0.701	(UGT2B7,RPIA)	0.6699	0.5574	(CRLS1,SLC22A3)	0.6063	0.6184	(NSDHL,INPPL1)	0.6912	0.5714
(DHODH,DCTPP1)	0.6604	0.6586	(PAICS,SQLE)	0.7045	0.7009	(DHODH,CPOX)	0.6699	0.5567	(SLC22A5,CRLS1)	0.6066	0.6177	(TM7SF2,ATIC)	0.6912	0.571
(DHODH,HSD17B8)	0.6604	0.6585	(FUT1,HMGCR)	0.7045	0.7009	(SLC24A4,RPIA)	0.6699	0.5566	(SLC27A5,CRLS1)	0.6063	0.6163	(MVD,PFAS)	0.6912	0.5706
(DHODH,UROD)	0.6604	0.6575	(PMVK,B4GALT6)	0.7045	0.7007	(CPT1A,FDFT1)	0.6699	0.5562	(NSDHL,ACER2)	0.6063	0.6146	(B3GALT5,TM7SF2)	0.6912	0.5685
(DHODH,GLCE)	0.6604	0.6575	(IVD,FDFT1)	0.7045	0.7005	(DHODH,UGCG)	0.6699	0.5555	(GCLC,HMGCR)	0.6063	0.6146	(FECH,SC5D)	0.6912	0.5661
(ACSS1,HMGCR)	0.6604	0.6574	(ACAA1,PMVK)	0.7045	0.7005	(HIBADH,RPIA)	0.6672	0.5551	(ITPA,SLC7A6)	0.6053	0.6093	(UMPS,SDR16C5)	0.6912	0.5641
(DHODH,TYMS)	0.6604	0.6571	(MVK,PFAS)	0.7045	0.7003				(CRLS1,PRDX6)	0.6063	0.607
(MAT1A,UMPS)	0.6604	0.6569	(TM7SF2,MAT1A)	0.7045	0.6983				(ADSL,HSD17B1)	0.6063	0.6056
(RPIA,FUT5)	0.6604	0.6561							(NSDHL,CYP27A1)	0.6063	0.6035
(ASNS,UMPS)	0.6604	0.6551							(NSDHL,COX6B2)	1	0.5954
(RPIA,HIBCH)	0.6604	0.6547							(CRLS1,PFAS)	0.6053	0.579
(ARSB,RPIA)	0.6604	0.6529							(NT5E,HMGCR)	0.6063	0.5766
(SLC6A19,HMGCR)	0.6604	0.6425
(SLC22A3,SLC7A6)	0.6565	0.6425
(DHODH,GM2A)	0.6604	0.6257

## Sheet: HAM
	CMS1			CMS2			CMS3			CMS4			CMS5
Combination of two genes	CMG	MDG	Combination of two genes	CMG	MDG	Combination of two genes	CMG	MDG	Combination of two genes	CMG	MDG	Combination of two genes	CMG	MDG
(ADSL,DHODH)	0.6607	0.7093	(DHODH,UMPS)	0.7052	0.6757	(CRLS1,RPIA)	0.6705	0.6161	(ADSL,CTPS1)	0.607	0.6009	(ADSS2,CTPS1)	0.6926	0.6326
(DHODH,PGS1)	0.6607	0.6933	(UMPS,ADSS2)	0.7052	0.6731	(CAD,CRLS1)	0.6705	0.6134	(CRLS1,RPIA)	0.607	0.6002	(CRLS1,SLC2A13)	0.6926	0.6311
(ADSL,UMPS)	0.6607	0.6901	(CRLS1,DHODH)	0.7052	0.6721	(ADSL,DHODH)	0.6705	0.6111	(CAD,DHODH)	0.607	0.5947	(PTPMT1,PGS1)	0.6926	0.6303
(SLC2A13,UMPS)	0.6607	0.6733	(CAD,CTPS1)	0.7052	0.6713	(RPIA,ADSS2)	0.6705	0.6059	(ADSL,SLC2A10)	0.607	0.6062	(SLC5A3,PGS1)	0.6926	0.6292
(DHODH,MVK)	0.6607	0.7156	(DHODH,TAT)	0.7052	0.6786	(UMPS,PTPMT1)	0.6705	0.6035	(SLC27A1,ADSS2)	0.607	0.6062	(EBP,ADSS2)	0.6926	0.6334
(DHODH,MVD)	0.6607	0.7156	(TPO,RPIA)	0.7052	0.6777	(UMPS,ACOT7)	0.6705	0.6172	(ADSL,TYMS)	0.607	0.6058	(TXNRD1,ADSS2)	0.6926	0.6331
(CAD,ATIC)	0.6607	0.7152	(SLC24A4,UMPS)	0.7052	0.6776	(UMPS,ACER2)	0.6705	0.6172	(ADSL,SLC10A1)	0.607	0.6056	(GSS,RPIA)	0.6926	0.6331
(ALAS1,DHODH)	0.6607	0.7095	(FOLR1,DHODH)	0.7052	0.6771	(PAICS,DHODH)	0.6705	0.6169	(GCK,PTPMT1)	0.607	0.6056	(ACO2,ADSS2)	0.6926	0.6331
(NT5E,UMPS)	0.6607	0.7091	(RPIA,HADHA)	0.7053	0.677	(CAD,PNPLA3)	0.6705	0.6168	(ACAD8,ADSS2)	0.607	0.6055	(GCNT4,DHODH)	0.6926	0.633
(UMPS,ST6GALNAC3)	0.6607	0.709	(AGXT2,CAD)	0.7052	0.6768	(AOC3,UMPS)	0.6705	0.6168	(ADSL,TM7SF2)	0.607	0.6053	(HSD17B1,ADSS2)	0.6926	0.633
(NSDHL,DHODH)	0.6607	0.7057	(DGKI,RPIA)	0.7052	0.6768	(PAICS,CAD)	0.6705	0.6167	(INPPL1,ADSS2)	0.607	0.6053	(ECHS1,PGS1)	0.6926	0.6327
(SLC2A3,DHODH)	0.6607	0.7054	(ITPKA,UMPS)	0.7052	0.6767	(UMPS,KL)	0.6705	0.6167	(ACOT4,ADSS2)	0.607	0.6053	(LTC4S,ADSS2)	0.6926	0.6325
(DHODH,MLYCD)	0.6607	0.7047	(DHODH,ST3GAL3)	0.7052	0.6766	(DHODH,SARDH)	0.6705	0.6167	(PTPMT1,ACE2)	0.607	0.6048	(ADSS2,PPCDC)	0.6926	0.6324
(DHODH,MAT1A)	0.6607	0.7042	(ALOX5,DHODH)	0.7052	0.6766	(UMPS,HPRT1)	0.6705	0.6165	(MAT1A,ADSS2)	0.607	0.6047	(AGMAT,RPIA)	0.6926	0.6324
(UMPS,SLC20A1)	0.6605	0.7037	(CAD,PPAT)	0.7052	0.6763	(DHODH,B4GALT6)	0.6705	0.6165	(CRLS1,SLC27A3)	0.607	0.6046	(SLC33A1,PGS1)	0.6926	0.6324
(DHODH,PRDX2)	0.6607	0.703	(COQ7,RPIA)	0.7052	0.6763	(CAD,ITPA)	0.6705	0.6165	(PYCR2,ADSS2)	0.607	0.6045	(PGS1,PISD)	0.6926	0.6323
(SLCO1A2,DHODH)	0.6607	0.6996	(SLCO2B1,UMPS)	0.7052	0.6761	(CAD,SLC24A4)	0.6705	0.6165	(CRLS1,PNPLA3)	0.607	0.6045	(SCD,PGS1)	0.6926	0.6321
(CAD,MAT1A)	0.6607	0.6988	(DHCR7,UMPS)	0.7052	0.676	(CAD,CYP11B1)	0.6705	0.6164	(ADSS2,IMPDH1)	0.607	0.6037	(GPX2,PGS1)	0.6926	0.6321
(DHODH,PCYT2)	0.6607	0.6988	(DHODH,SYNJ2)	0.7052	0.676	(CAD,GPX3)	0.6705	0.6163	(SLC27A4,ADSS2)	0.607	0.6036	(SLC29A3,PGS1)	0.6926	0.632
(CAD,ACOT11)	0.6607	0.6984	(DHODH,SCP2)	0.7052	0.6758	(AKR1B1,CAD)	0.6705	0.6162	(ALDH1A2,ADSS2)	0.607	0.6036	(EXT1,PGS1)	0.6926	0.6317
(DHODH,SLC7A9)	0.6607	0.6969	(GAL3ST1,UMPS)	0.7052	0.6757	(UMPS,PFKP)	0.6705	0.6162	(ADSS2,LPIN2)	0.607	0.602	(GLCE,PGS1)	0.6926	0.6317
(DHODH,PIGK)	0.6607	0.6969	(FDFT1,RPIA)	0.7052	0.6756	(SLCO3A1,RPIA)	0.6705	0.616	(FDFT1,ADSS2)	0.607	0.6019	(PGS1,AK7)	0.6926	0.6315
(GALC,UMPS)	0.6607	0.6968	(GANC,UMPS)	0.7052	0.6751	(UMPS,ACOT13)	0.6705	0.6159	(CRLS1,ST3GAL5)	0.607	0.6019	(CHPF2,PGS1)	0.6926	0.6315
(UMPS,GFPT1)	0.6607	0.6963	(DHODH,DBT)	0.7052	0.6745	(CAD,INPP1)	0.6705	0.6158	(NT5M,PGS1)	0.607	0.6015	(PGS1,RDH10)	0.6926	0.6313
(DHODH,PPAT)	0.6607	0.6959	(NAGA,UMPS)	0.7052	0.6745	(CAD,SLC26A1)	0.6705	0.6156	(SLC2A9,PGS1)	0.607	0.6011	(ST6GALNAC3,ADSS2)	0.6926	0.6312
(UMPS,OGDH)	0.6607	0.6958	(RPIA,LPIN2)	0.7052	0.6744	(DHODH,CYP4F3)	0.6705	0.6156	(LSS,ADSS2)	0.607	0.6008	(BHMT2,CRLS1)	0.6926	0.6309
(UMPS,DLST)	0.6607	0.6958	(AK3,RPIA)	0.7052	0.6735	(MVK,UMPS)	0.6705	0.6155	(SGPP2,ADSS2)	0.607	0.6008	(HGD,PGS1)	0.6926	0.6308
(ALDH6A1,RPIA)	0.6607	0.6954	(DHODH,MAT1A)	0.7052	0.6734	(DHODH,SHMT2)	0.6705	0.6152	(ALAS2,PGS1)	0.607	0.6008	(ASNS,PGS1)	0.6926	0.6307
(GCLC,UMPS)	0.6607	0.6948	(DHODH,MPI)	0.7052	0.6734	(CAD,CS)	0.6705	0.6151	(ALDH3B1,ADSL)	0.607	0.6005	(FUCA1,PGS1)	0.6926	0.6307
(SLC25A2,CAD)	0.6641	0.6943	(CAD,PMVK)	0.7052	0.673	(ABCA1,DHODH)	0.6705	0.6148	(ADH6,UMPS)	0.607	0.6003	(PGS1,PLD3)	0.6926	0.6306
(NUDT5,DHODH)	0.6607	0.6943	(UMPS,ACADM)	0.7052	0.6729	(G6PD,UMPS)	0.6705	0.6148	(ADSL,CYP51A1)	0.607	0.6002	(MAT1A,PGS1)	0.6926	0.6305
(UMPS,ACACA)	0.6607	0.6937	(MVK,RPIA)	0.7052	0.6717	(FADS1,UMPS)	0.6705	0.614	(ADSL,FDFT1)	0.607	0.6	(PGS1,MAGEA2B)	0.6926	0.6305
(DHODH,LPIN2)	0.6607	0.6931	(PMVK,RPIA)	0.7052	0.6717	(DHODH,ME2)	0.6705	0.6137	(AGPAT2,CAD)	0.607	0.599	(PGS1,TECRL)	0.6926	0.6304
(CAD,RRM2B)	0.6608	0.6929	(DHODH,UGT1A9)	0.7052	0.6713	(PAICS,UMPS)	0.6705	0.6129	(SLC23A1,ADSS2)	0.607	0.5988	(PGS1,PIKFYVE)	0.6926	0.6303
(DHODH,CYP4F3)	0.6607	0.6926	(GLB1,RPIA)	0.7052	0.6704	(DHODH,MMUT)	0.6674	0.6124	(CYP17A1,ADSS2)	0.607	0.5979	(ADSL,SPTLC1)	0.6926	0.6302
(DHODH,ALDH6A1)	0.6607	0.6923	(ALDH3A1,DHODH)	0.7052	0.6694	(CAD,PISD)	0.6705	0.611	(GGT5,ADSS2)	0.607	0.5978	(KDSR,ADSL)	0.6926	0.6302
(DHODH,PKM)	0.6584	0.6877	(MDH1,UMPS)	0.7052	0.6688	(SLC3A2,DHODH)	0.6705	0.6109	(SLC28A1,ADSS2)	0.607	0.5971	(NAMPT,PGS1)	0.6926	0.6302
(CAD,ACSL4)	0.6607	0.6876	(ACAD9,DHODH)	0.7053	0.6686	(UMPS,SQLE)	0.6705	0.6107	(CRLS1,CYP4F12)	0.607	0.597	(DGKB,PGS1)	0.6926	0.6288
(CAD,ODC1)	0.6607	0.6834	(CAD,LCT)	0.7052	0.6682	(NSDHL,UMPS)	0.6705	0.6106	(GCNT2,ADSS2)	0.607	0.5964	(CRLS1,LSS)	0.6926	0.6271
(UMPS,SDHA)	0.6603	0.6809	(DHFR,UMPS)	0.7012	0.667	(CAD,PGM1)	0.6705	0.6106	(CAD,FDFT1)	0.607	0.5948	(CRLS1,SQLE)	0.6926	0.6266
(UMPS,RBP1)	0.6607	0.6762	(CAD,CYP17A1)	0.7052	0.6654	(DHFR,UMPS)	0.6684	0.6082	(IDH3A,PGS1)	0.607	0.5944	(HSD3B7,ADSS2)	0.6926	0.6188
(ACOX1,RPIA)	0.6607	0.674	(UMPS,NT5C1B-RDH14)	0.7052	0.6649	(UMPS,ACADM)	0.6705	0.6069	(HSD17B7,ADSS2)	0.607	0.5938
(DHFR,UMPS)	0.6572	0.6722	(SQLE,RPIA)	0.7052	0.6622	(CAD,COQ3)	0.6705	0.6029	(DMGDH,ADSS2)	0.607	0.5937
(ALDH6A1,PGS1)	0.6607	0.6683	(CAD,SMPD1)	0.7053	0.661	(CAD,COMTD1)	0.6705	0.6016	(B3GALT5,ADSS2)	0.607	0.5934
(PGS1,UGT1A8)	0.6607	0.6681	(ACAD10,DHODH)	0.7052	0.6603	(CAD,HK2)	0.6702	0.6006	(PIGB,ADSS2)	0.607	0.5908
(SLC26A1,PGS1)	0.6607	0.6673	(ADSL,B3GALT4)	0.7052	0.6042	(CAD,DLAT)	0.6705	0.5996
(CAD,ACACA)	0.6607	0.6664				(FUT9,UMPS)	0.6705	0.5996
(RPIA,MPI)	0.6607	0.6633				(MAT1A,UMPS)	0.6705	0.5987
						(DHODH,CEL)	0.6705	0.5981
						(UMPS,HIBCH)	0.6705	0.5952
						(ATP10A,RPIA)	0.6705	0.5932
						(CAD,PSAP)	0.6705	0.5925
						(CAD,MDH1)	0.6705	0.5807

## Sheet: VMH
	CMS1			CMS2			CMS3			CMS4			CMS5
Combination of two genes	CMG	MDG	Combination of two genes	CMG	MDG	Combination of two genes	CMG	MDG	Combination of two genes	CMG	MDG	Combination of two genes	CMG	MDG
(MAT1A,CTPS1)	0.7524	0.6289	(PGS1,PTDSS1)	0.8192	0.7252	(MAT1A,PFAS)	0.7973	0.6111	(UMPS,TYMS)	0.7627	0.6505	(KDSR,DHODH)	0.8021	0.6267
(CAD,PTDSS1)	0.7524	0.6279	(KDSR,PGS1)	0.8192	0.7251	(CAD,PTDSS1)	0.7973	0.6056	(ASNS,ATIC)	0.7627	0.6465	(DHODH,SPTLC1)	0.8021	0.6267
(DHODH,PGS1)	0.7524	0.6276	(PGS1,SPTLC1)	0.8192	0.7251	(CRLS1,CTPS1)	0.7973	0.5717	(KDSR,CAD)	0.7627	0.6457	(DHODH,ATIC)	0.8021	0.6253
(ASNS,MAT1A)	0.7524	0.6257	(PTPMT1,PGS1)	0.8192	0.7245	(DHODH,NMNAT2)	0.7973	0.6206	(KDSR,DHODH)	0.7627	0.6424	(PAICS,DHODH)	0.8021	0.6235
(ADSL,MAT1A)	0.7524	0.6255	(AK4,PGS1)	0.8192	0.7265	(MAT1A,RFK)	0.7973	0.6196	(ASNS,FAXDC2)	0.7627	0.6538	(DHODH,UMPS)	0.8021	0.6221
(CAD,MAT1A)	0.7524	0.6235	(PGS1,PSPHP1)	0.8192	0.7265	(UMPS,ACER3)	0.7973	0.6192	(ASNS,SLC9A4)	0.7627	0.6533	(DHODH,PPAT)	0.8021	0.6201
(SLC7A6,GLUL)	0.7519	0.6197	(PHGDH,PGS1)	0.8192	0.7265	(EBP,MAT1A)	0.7973	0.6179	(ASNS,LSS)	0.7627	0.6531	(UMPS,PTPMT1)	0.8021	0.6186
(PISD,SPTLC1)	0.7524	0.6193	(PGS1,PPT1)	0.8192	0.7264	(MAT1A,CYP4F3)	0.7973	0.6179	(ASNS,DEGS1)	0.7627	0.6531	(UMPS,SPTLC1)	0.8021	0.6155
(B3GNT8,CAD)	0.7524	0.6305	(NAMPT,PGS1)	0.8192	0.7264	(DHODH,PLD6)	0.7973	0.6173	(ASNS,SLC2A13)	0.7627	0.6523	(CAD,BPNT1)	0.8021	0.6271
(CAD,ST3GAL1)	0.7524	0.6305	(PGS1,RDH11)	0.8192	0.7263	(CAD,PANK3)	0.7973	0.6173	(ASNS,UPP1)	0.7628	0.6523	(CHKB,CTPS1)	0.8021	0.6271
(CAD,B3GALT4)	0.7524	0.6304	(ME1,PGS1)	0.8192	0.7263	(AMPD2,DHODH)	0.7973	0.6172	(CAD,ACOX3)	0.7627	0.6516	(ASNS,SLC43A2)	0.8021	0.627
(MAT1A,CANT1)	0.7524	0.6301	(PGS1,RDH13)	0.8192	0.7262	(DHODH,TMEM91)	0.7973	0.614	(DHODH,FDFT1)	0.7627	0.6512	(B3GNT3,CAD)	0.8021	0.6268
(MDH1,UMPS)	0.7525	0.6301	(AMD1,PGS1)	0.8192	0.7262	(CAD,INPP1)	0.7973	0.6138	(MANBA,UMPS)	0.7627	0.6512	(CAD,FECH)	0.8021	0.6266
(CAD,HAGHL)	0.7524	0.63	(GANC,PGS1)	0.8192	0.7262	(SLC38A4,UMPS)	0.7973	0.6128	(LDHD,UMPS)	0.7627	0.6512	(CAD,DPEP1)	0.8021	0.6265
(MAT1A,ABCC5)	0.7524	0.6299	(PGS1,SLC11A1)	0.8192	0.7262	(DHODH,SGSH)	0.7973	0.6127	(PCBD2,ATIC)	0.7627	0.6511	(DHODH,FLAD1)	0.8021	0.6264
(DHODH,GGPS1)	0.7524	0.6297	(PGS1,SLC30A1)	0.8192	0.7262	(UMPS,GGTLC1)	0.7973	0.612	(UMPS,PGLS)	0.7627	0.651	(UMPS,PPCS)	0.8021	0.6264
(MTHFD1L,MAT1A)	0.7524	0.6297	(B3GALT5,PGS1)	0.8192	0.7261	(UMPS,GGT7)	0.7973	0.612	(CAD,MCCC1)	0.7627	0.6509	(DHODH,PLCG2)	0.8021	0.6262
(DHODH,PIK3C2B)	0.7524	0.6297	(PGS1,SDR16C5)	0.8192	0.726	(MAT1A,AGK)	0.7973	0.6118	(DHODH,HMGCR)	0.7626	0.6508	(UMPS,LRTOMT)	0.8021	0.6262
(MAT1A,CYP19A1)	0.7524	0.6295	(PGS1,MTHFD2P1)	0.8192	0.726	(DHODH,ATP8B1)	0.7973	0.6112	(CAD,PYCR1)	0.7627	0.6508	(DHODH,ACAA2)	0.8021	0.626
(MAT1A,DPEP1)	0.7524	0.6295	(SLC28A3,PGS1)	0.8192	0.7259	(LSS,UMPS)	0.7973	0.6104	(AMPD2,UMPS)	0.7627	0.6507	(CAD,FPGS)	0.8021	0.6259
(B3GALNT1,DHODH)	0.7524	0.6292	(PGS1,ACE2)	0.8192	0.7259	(HSD3B2,UMPS)	0.7973	0.6095	(UMPS,ACOX3)	0.7627	0.6504	(SLC9A7,UMPS)	0.8021	0.6257
(DHODH,MDH1)	0.7525	0.6292	(PGS1,NT5C1B-RDH14)	0.8192	0.7257	(PYCR3,GLUL)	0.7973	0.6077	(CAD,SRD5A1)	0.7627	0.6503	(CAD,GBE1)	0.8021	0.6256
(DHODH,P4HA2)	0.7524	0.6289	(GPT,PGS1)	0.8192	0.7257	(DHODH,GALNT8)	0.7973	0.6062	(MVK,UMPS)	0.7627	0.6502	(CAD,SLC5A3)	0.8021	0.6253
(DHODH,ATP8A1)	0.7524	0.6288	(ACAD9,PGS1)	0.8193	0.7252	(DHODH,SLC5A3)	0.7973	0.605	(ACP5,UMPS)	0.7627	0.6502	(CAD,GSTM1)	0.8021	0.6253
(MAT1A,CYC1)	0.7524	0.6286	(SLC10A1,PGS1)	0.8192	0.7252	(NAGLU,UMPS)	0.7973	0.604	(UMPS,NIT2)	0.7627	0.6499	(UMPS,ITPK1)	0.8021	0.6252
(SLC4A1,MAT1A)	0.7524	0.6283	(PGS1,SLC14A1)	0.8192	0.7252	(MAT1A,SGPP2)	0.7973	0.6032	(UMPS,SMPD2)	0.7627	0.6498	(DHODH,PLPP2)	0.8021	0.6247
(MAT1A,TXNRD2)	0.7524	0.628	(PGS1,GGT7)	0.8192	0.7252	(DHODH,PYCR1)	0.7972	0.6018	(UMPS,SPCS1)	0.7627	0.6496	(UMPS,GMPS)	0.8021	0.6245
(BTD,DHODH)	0.7524	0.6278	(INPP4A,PGS1)	0.8192	0.7251	(DHODH,TAT)	0.7973	0.5984	(DCTPP1,UMPS)	0.7627	0.6494	(UMPS,SOAT2)	0.8021	0.6242
(DHODH,SI)	0.7524	0.6276	(PGS1,PLPPR2)	0.8192	0.7249	(AOC2,UMPS)	0.7973	0.5959	(MCCC1,UMPS)	0.7627	0.6488	(DHODH,FDFT1)	0.8021	0.6241
(B4GAT1,DHODH)	0.7524	0.6276	(PGS1,SMS)	0.8192	0.7248	(ETFDH,UMPS)	0.7973	0.5948	(UMPS,ADH5)	0.7627	0.6488	(SULT1A1,DHODH)	0.8021	0.6237
(MAT1A,ST3GAL5)	0.7524	0.6273	(NSDHL,PGS1)	0.8192	0.7247	(DHODH,PNP)	0.7973	0.5939	(ASNS,SC5D)	0.7627	0.6486	(DHODH,PHYH)	0.8021	0.6233
(CAD,GGTLC1)	0.7524	0.627	(GCNT4,PGS1)	0.8192	0.7247	(DHODH,NT5C1A)	0.7973	0.5915	(CAD,DGKB)	0.7627	0.6486	(AKR1A1,DHODH)	0.8021	0.623
(NSDHL,UMPS)	0.7524	0.6269	(INPP5D,PGS1)	0.8192	0.7247	(MAT1A,ALG5)	0.7973	0.5845	(ASNS,TM7SF2)	0.7627	0.6478	(CAD,SLC40A1)	0.8021	0.623
(ALDH3A2,MAT1A)	0.7524	0.6256	(PGS1,UGT2B4)	0.8192	0.7246	(DHODH,AGL)	0.7973	0.5834	(SC5D,UMPS)	0.7627	0.647	(DHODH,ACOT11)	0.8021	0.6227
(DHODH,UGT2B7)	0.7524	0.6252	(PGS1,ACOT11)	0.8192	0.7246	(MAT1A,HMGCR)	0.7972	0.5826	(UMPS,IDS)	0.7627	0.647	(ENTPD1,UMPS)	0.8021	0.6218
(CAD,PHEX)	0.7524	0.6246	(SYNJ1,PGS1)	0.8192	0.7246	(LDHD,TYMS)	0.7973	0.581	(ASNS,HACD3)	0.7627	0.6467	(CAD,PIGF)	0.8021	0.6216
(DHODH,CYP51A1)	0.7524	0.6226	(DHCR7,PGS1)	0.8192	0.7244	(ALDH18A1,UMPS)	0.7973	0.5805	(UMPS,PYCR3)	0.7627	0.6465	(DHODH,ME1)	0.8021	0.6211
(B3GALNT1,MAT1A)	0.7524	0.6224	(SC5D,PGS1)	0.8192	0.7243	(DHODH,ACADL)	0.7973	0.5803	(ASNS,CYP8B1)	0.7627	0.646	(SLC7A9,UMPS)	0.8021	0.6192
(CAD,CYP51A1)	0.7524	0.6212	(MVD,PGS1)	0.8192	0.7243	(UGT1A10,TYMS)	0.7973	0.5791	(MAOA,UMPS)	0.7627	0.6448	(DHODH,HADHA)	0.8021	0.6102
(DHODH,LSS)	0.7524	0.6187	(PGS1,ESD)	0.8192	0.7243	(DHFR,NMNAT3)	0.7941	0.5788	(DHODH,PSAT1)	0.7627	0.6441	(DHODH,SC5D)	0.8021	0.6101
			(SLC23A2,PGS1)	0.8192	0.7242	(TM7SF2,UMPS)	0.7973	0.5575	(C1GALT1,UMPS)	0.7627	0.6406	(FUCA2,UMPS)	0.8021	0.6085
			(TM7SF2,PGS1)	0.8192	0.7241	(SLC19A1,DHODH)	0.7973	0.5574	(ASNS,DCXR)	0.7627	0.6398	(CAD,SOAT1)	0.8021	0.5852
			(PGS1,RALBP1)	0.8192	0.7241	(CYP7A1,PPAT)	0.7973	0.5574	(CAD,COX6B2)	1	0.6365
			(SULT1E1,PGS1)	0.8192	0.7241	(ACSBG1,PFAS)	0.7973	0.5572	(ASNS,COX6B2)	1	0.6348
			(PGS1,SLC25A17)	0.8192	0.724	(LPL,PPAT)	0.7973	0.5568	(RPIA,COX6B2)	1	0.607
			(AKR1D1,PGS1)	0.8192	0.7237	(ALOX12,CAD)	0.7973	0.5555
			(SQLE,TYMS)	0.8192	0.723	(DHODH,ETFDH)	0.7973	0.5552
			(CRLS1,CYP51A1)	0.8192	0.7217	(A4GALT,PPAT)	0.7973	0.5502
						(AOC3,PAICS)	0.7973	0.5495
						(SGMS1,PPAT)	0.7973	0.5495
						(CANT1,PPAT)	0.7973	0.5487
						(ACADM,RPIA)	0.7993	0.5485
						(COQ6,SLC7A6)	0.7967	0.5468
						(PAICS,ALDH9A1)	0.7973	0.5459

## Sheet: DMEM+Chsterol
	CMS1			CMS2			CMS3			CMS4			CMS5
Combination of two genes	CMG	MDG	Combination of two genes	CMG	MDG	Combination of two genes	CMG	MDG	Combination of two genes	CMG	MDG	Combination of two genes	CMG	MDG
(UMPS,ADSS2)	0.6604	0.5702	(RPIA,CTPS1)	0.7045	0.7002	(CAD,ADSS2)	0.6699	0.5685	(PTPMT1,ADSS2)	0.6063	0.6239	(CRLS1,CTPS1)	0.6912	0.6331
(DHODH,MOGAT1)	0.6604	0.6134	(PGS1,RPIA)	0.7045	0.7001	(DHODH,PGS1)	0.6699	0.5648	(PGS1,ADSS2)	0.6063	0.6181	(CRLS1,SLC7A6)	0.6901	0.6261
(CRLS1,SLCO4A1)	0.6604	0.6125	(RPIA,ADSS2)	0.7045	0.6988	(CRLS1,SLC7A6)	0.6678	0.5622	(DHODH,CTPS1)	0.6063	0.6176	(CRLS1,RPIA)	0.6912	0.6242
(ALDH3B2,RPIA)	0.6604	0.6117	(SLC7A6,ADSS2)	0.7037	0.6926	(DHODH,HMGCR)	0.6699	0.5968	(UMPS,RPIA)	0.6063	0.6135	(CRLS1,SLC5A3)	0.6912	0.6177
(CRLS1,PTGES)	0.6604	0.6109	(CAD,B4GALT2)	0.7045	0.7028	(AADAT,DHODH)	0.6699	0.596	(DGUOK,DHODH)	0.6063	0.6282	(SLC25A15,PGS1)	0.6912	0.6377
(CRLS1,AGL)	0.6604	0.6108	(RPIA,ACADM)	0.7045	0.7026	(CRLS1,SLC22A4)	0.6699	0.5936	(CAD,SLC2A3)	0.6063	0.6263	(ALDH9A1,CRLS1)	0.6923	0.6374
(CRLS1,PTGES3)	0.6604	0.6106	(LDHA,RPIA)	0.7045	0.7024	(CAD,GLYCTK)	0.6699	0.5923	(ACAA1,DHODH)	0.6063	0.6261	(SLC22A3,UMPS)	0.6912	0.6371
(DHODH,PCBD2)	0.6604	0.6104	(DHODH,GMPS)	0.7045	0.7024	(DHODH,NME1)	0.6699	0.5921	(CRLS1,SLC2A10)	0.6063	0.6261	(ALDH1B1,CRLS1)	0.6923	0.6371
(SLC2A13,ATP10A)	0.6603	0.6104	(HLCS,DHODH)	0.7045	0.7021	(DHODH,EHHADH)	0.6699	0.5919	(SLC38A1,PTPMT1)	0.6063	0.6261	(PGS1,GBA2)	0.6912	0.6368
(HSD17B2,SLC2A13)	0.6603	0.6098	(ASNS,DHODH)	0.7045	0.7019	(CRLS1,ECHS1)	0.6699	0.5896	(CRLS1,ACOT2)	0.6063	0.6256	(CRLS1,ELOVL1)	0.6912	0.6362
(ALAS1,CRLS1)	0.6604	0.6094	(UMPS,ACER3)	0.7045	0.7018	(DHODH,ETFA)	0.6699	0.5894	(ADSS2,MGAT5)	0.6063	0.625	(DHODH,XYLT1)	0.6912	0.6361
(DHODH,PRDX6)	0.6604	0.6093	(SOD3,RPIA)	0.7045	0.701	(DHODH,ECHS1)	0.6699	0.5876	(PGS1,SLC51B)	0.6063	0.6245	(SLC5A6,ADSS2)	0.6912	0.6359
(CRLS1,PNP)	0.6604	0.6089	(SLC38A4,DHODH)	0.7045	0.7009	(DHODH,ACSL3)	0.6699	0.5872	(SLC28A1,ADSS2)	0.6063	0.6245	(ACOT8,CTPS1)	0.6912	0.6357
(SLC2A13,NAPRT)	0.6603	0.6088	(ASNS,RPIA)	0.7045	0.7008	(CAD,MVK)	0.6699	0.5851	(DHODH,GBGT1)	0.6063	0.6244	(CRLS1,DGUOK)	0.6912	0.6356
(SLC2A7,SLC2A13)	0.6603	0.6088	(UMPS,DPEP1)	0.7045	0.7008	(CRLS1,SLC27A4)	0.6699	0.5847	(PIK3CB,ADSS2)	0.6063	0.6242	(CRLS1,ELOVL4)	0.6912	0.6356
(GCNT1,SLC2A13)	0.6603	0.6085	(CAD,PFKFB4)	0.7045	0.7007	(UMPS,FAM20B)	0.6699	0.5816	(LSS,UMPS)	0.6063	0.6238	(CRLS1,EHHADH)	0.6912	0.6352
(GCNT4,SLC2A13)	0.6603	0.6084	(UMPS,SPR)	0.7045	0.7007	(SLC5A3,TAT)	0.6697	0.5748	(UMPS,SQLE)	0.6063	0.6238	(CAD,NDST4)	0.6912	0.6342
(B3GNT6,SLC2A13)	0.6603	0.6082	(PGAP1,PGS1)	0.7045	0.7004	(RPIA,ACAA2)	0.6699	0.5726	(DHODH,UROD)	0.6063	0.6235	(CAD,FCSK)	0.6912	0.6342
(SLC2A13,LOC344967)	0.6603	0.6079	(PGS1,SLC7A9)	0.7045	0.7003	(UMPS,SLC22A6)	0.6699	0.5724	(CAD,NEU4)	0.6063	0.6234	(CYP51A1,CTPS1)	0.6912	0.6341
(ABCA1,CRLS1)	0.6604	0.6075	(MAOA,UMPS)	0.7045	0.7002	(CAD,GALT)	0.6699	0.5722	(GGT5,PTPMT1)	0.6063	0.6233	(PGS1,PPOX)	0.6912	0.6338
(AK2,CRLS1)	0.6604	0.6067	(EBP,UMPS)	0.7045	0.6997	(DGKI,DHODH)	0.6699	0.5722	(CRLS1,ACER1)	0.6063	0.6228	(ALDH9A1,CTPS1)	0.6923	0.6337
(UMPS,GLUL)	0.6604	0.6066	(FADS2,RPIA)	0.7045	0.6997	(CAD,ACAA2)	0.6699	0.5721	(TM7SF2,UMPS)	0.6063	0.6226	(B4GAT1,CTPS1)	0.6912	0.6332
(SLC2A13,NME3)	0.6603	0.6066	(GMPPA,RPIA)	0.7045	0.6993	(LSS,RPIA)	0.6699	0.572	(HSD17B1,SLC2A13)	0.6063	0.6226	(UGT1A5,RPIA)	0.6912	0.633
(SLC2A13,HSD17B6)	0.6603	0.6066	(CAD,COQ6)	0.7045	0.6992	(CAD,GCDH)	0.6699	0.572	(ALDH18A1,PGS1)	0.6063	0.6224	(CRLS1,GALNT7)	0.6912	0.6319
(SLC22A2,SLC2A13)	0.6609	0.6063	(DHODH,LSS)	0.7045	0.6987	(CAD,SQLE)	0.6699	0.5719	(SLC6A14,RPIA)	0.6063	0.6224	(PGS1,ACADL)	0.6912	0.6315
(CDO1,SLC2A13)	0.6604	0.605	(MVD,UMPS)	0.7045	0.6987	(CAD,ACOT2)	0.6699	0.5719	(DHODH,ST8SIA5)	0.6063	0.6223	(SULT1E1,RPIA)	0.6912	0.6314
(ZADH2,PGS1)	0.6604	0.6034	(RPIA,TBCB)	0.7045	0.6986	(A4GALT,DHODH)	0.6699	0.5718	(AMY2B,PGS1)	0.6063	0.6219	(CRLS1,GALNS)	0.6912	0.6313
(EBP,SLC2A13)	0.6603	0.6028	(ECHDC2,UMPS)	0.7045	0.6986	(SLC23A2,CAD)	0.6699	0.5715	(CRLS1,PMM1)	0.6063	0.6216	(PNP,PGS1)	0.6911	0.631
(SLC2A13,BSG)	0.6603	0.6026	(CYP8B1,RPIA)	0.7045	0.6984	(GLRX,DHODH)	0.6699	0.5714	(ADSS2,PFAS)	0.6063	0.6206	(CHKA,RPIA)	0.6912	0.6304
(TM7SF2,SLC2A13)	0.6603	0.6023	(GCNT1,UMPS)	0.7045	0.6976	(ATP8A1,RPIA)	0.6699	0.5713	(ECHS1,PTPMT1)	0.6063	0.6194	(DHODH,FABP1)	0.6912	0.6297
(SLC7A6,AHCY)	0.6565	0.6023	(RPIA,GGPS1)	0.7045	0.6976	(CAD,GCK)	0.6699	0.5713	(ADSL,SLC7A6)	0.6063	0.6148	(DHODH,PTGS2)	0.6912	0.6297
(SLC2A13,PFAS)	0.6603	0.6021	(LDHD,UMPS)	0.7045	0.6969	(DHODH,ADK)	0.6699	0.5711	(ADSL,PTPMT1)	0.6063	0.6146	(AMACR,CAD)	0.6912	0.6286
(SLC2A13,HS3ST5)	0.6603	0.6021	(HSD17B10,RPIA)	0.7045	0.6966	(DHODH,LSS)	0.6699	0.5706	(HMGCR,ADSS2)	0.6063	0.6132	(MAT1A,UMPS)	0.6912	0.6279
(ABCB11,SLC2A13)	0.6603	0.6021	(UMPS,ACOX3)	0.7045	0.6966	(DHODH,PISD)	0.6699	0.5704	(ADSS2,PPAT)	0.6063	0.6128	(RPIA,SLC22A7)	0.6912	0.6275
(NSDHL,SLC2A13)	0.6603	0.6019	(UMPS,ACOX3)	0.7045	0.6961	(DHODH,FAM20B)	0.6699	0.5703	(CRLS1,SLC6A9)	0.6063	0.6083	(SLC22A3,PGS1)	0.6912	0.6273
(SLC2A13,SQLE)	0.6603	0.6019	(RPIA,SLC11A2)	0.7045	0.6957	(DHODH,PFAS)	0.6699	0.5702	(PGS1,COX6B2)	1	0.6067	(FCSK,RPIA)	0.6912	0.627
(SLC2A13,SLC35B4)	0.6603	0.6016	(SLC7A6,PSPHP1)	0.7037	0.6948	(UMPS,OCRL)	0.6699	0.57	(CRLS1,MVD)	0.6063	0.6052	(ADSL,CTPS1)	0.6912	0.6252
(SLC2A13,CYP51A1)	0.6603	0.6014	(SLC7A6,PSAT1)	0.7037	0.6948	(UMPS,SLC35A3)	0.6699	0.5694	(CRLS1,PSAT1)	0.6063	0.6042	(CHST14,ADSS2)	0.6912	0.6249
(ALDH1A1,SLC2A13)	0.6603	0.6013	(AK5,RPIA)	0.7044	0.6944	(GCLC,UMPS)	0.6699	0.5691	(PTPMT1,COX6B2)	1	0.6039	(PISD,RPIA)	0.6912	0.6235
(SLC2A13,SLC26A7)	0.6603	0.6012	(CAD,BTD)	0.7045	0.694	(DEGS1,UMPS)	0.6699	0.5686	(DHODH,ATP1A3)	0.6063	0.5986	(LDHAL6B,SLC7A6)	0.6902	0.6234
(GSS,SLC2A13)	0.6603	0.6004	(DHODH,EXTL2)	0.7045	0.6931	(UMPS,ACOT6)	0.6699	0.5683	(SLCO2B1,PTDSS1)	0.6063	0.5961	(CAD,B4GALT7)	0.6912	0.6222
(SRD5A1,SLC7A6)	0.6565	0.5997	(SLC7A6,RPE)	0.7037	0.6926	(B3GNT2,UMPS)	0.6699	0.5683	(PTDSS1,PXDN)	0.6063	0.588	(ADH5,PGS1)	0.6912	0.6219
(CYP51A1,SLC7A6)	0.6565	0.5996	(NSDHL,RPIA)	0.7045	0.691	(ACAA2,RPIA)	0.6699	0.5663	(ADSL,SC5D)	0.6063	0.6256	(RPIA,EHHADH)	0.6912	0.6217
(ASNS,SLC7A6)	0.6565	0.5981	(CAD,RBP1)	0.7045	0.6878	(UMPS,SLC26A1)	0.6699	0.5657	(ADSL,GPX4)	0.6063	0.6245	(FUT3,UMPS)	0.6912	0.6193
(ALDH4A1,ADSS2)	0.6604	0.5785	(CAD,PPAT)	0.7045	0.6864	(CAD,SC5D)	0.6699	0.5646	(ADSL,NME1)	0.6063	0.6233	(ABAT,UMPS)	0.6912	0.6186
(ADSL,SLC9A4)	0.6604	0.6062	(CAD,SLC26A6)	0.7042	0.6835	(RPIA,SLC3A2)	0.6699	0.5643	(ADSL,NSDHL)	0.6063	0.6219	(ADSL,SLC27A6)	0.6912	0.6355
(ACADSB,ADSL)	0.6604	0.5843	(DHODH,ATP10A)	0.7045	0.6757	(SLC25A21,CAD)	0.6699	0.5601	(ADSL,LIPC)	0.6981	0.6131	(ADSL,ACAA2)	0.6912	0.6351
(ADSL,SLC26A1)	0.6604	0.5639	(ST6GALNAC6,SLC7A6)	0.7037	0.6744				(ADSL,AKR1D1)	0.6063	0.6108	(ADSL,SLC51B)	0.6912	0.6329
			(DHODH,ST3GAL4)	0.7045	0.6728				(ADSL,FDFT1)	0.6063	0.6097	(ADSL,CHST1)	0.6912	0.6297
												(ADSL,PNPLA3)	0.6912	0.6161
												(ADSL,PFAS)	0.6912	0.6153

## Sheet: HAM-Chsterol
	CMS1			CMS2			CMS3			CMS4			CMS5
Combination of two genes	CMG	MDG	Combination of two genes	CMG	MDG	Combination of two genes	CMG	MDG	Combination of two genes	CMG	MDG	Combination of two genes	CMG	MDG
(EBP,RPIA)	0.6607	0.6903	(TM7SF2,DHODH)	0.7053	0.6221	(LSS,RPIA)	0.6705	0.7078	(NSDHL,LSS)	0.607	0.6531	(MVK,UMPS)	0.6926	0.7597
(PGS1,RPIA)	0.6607	0.6896	(DHODH,UMPS)	0.7053	0.6212	(DHODH,MVK)	0.6705	0.7069	(NSDHL,SQLE)	0.607	0.6531	(CAD,NSDHL)	0.6926	0.7572
(DHODH,UMPS)	0.6607	0.6864	(DHODH,SLC2A13)	0.7052	0.6185	(DHODH,LSS)	0.6705	0.7057	(MVK,ADSS2)	0.607	0.6531	(DHODH,CTPS1)	0.6926	0.7567
(CAD,MVD)	0.6607	0.6838	(RPIA,HMGCR)	0.7052	0.6179	(DHODH,SQLE)	0.6705	0.7057	(SC5D,CTPS1)	0.607	0.6499	(DHODH,SLC2A13)	0.6926	0.7554
(TM7SF2,SLC7A6)	0.657	0.679	(DHODH,PMVK)	0.7053	0.6165	(ADSL,UMPS)	0.6705	0.7053	(LSS,CYP51A1)	0.607	0.6477	(CAD,PTPMT1)	0.6926	0.7547
(DHODH,ETNK1)	0.6607	0.6905	(ALDH1A3,UMPS)	0.7053	0.6263	(MVK,UMPS)	0.6705	0.7035	(ADSL,SLC3A2)	0.6071	0.6542	(CAD,MVK)	0.6926	0.7541
(TPO,RPIA)	0.6607	0.6901	(DHODH,ACAA1)	0.7052	0.626	(CRLS1,DHODH)	0.6705	0.6994	(MVK,MTMR7)	0.6071	0.6539	(UMPS,FDFT1)	0.6926	0.7537
(ALDH7A1,DHODH)	0.6619	0.6897	(CPT1B,UMPS)	0.7053	0.626	(SC5D,UMPS)	0.6705	0.6966	(ADSL,TST)	0.6071	0.6539	(FDFT1,CTPS1)	0.6926	0.753
(CAD,GLO1)	0.6607	0.6896	(DHODH,CERS4)	0.7053	0.6259	(DHODH,CYP2C9)	0.6705	0.7087	(SLC6A9,PTPMT1)	0.6071	0.6538	(CAD,PMVK)	0.6926	0.7517
(CAD,PAFAH2)	0.6607	0.689	(CAD,TMLHE)	0.7053	0.6258	(CAD,MDH1B)	0.6705	0.708	(DHODH,SLC35B4)	0.6071	0.6537	(DHODH,MVK)	0.6926	0.7459
(PAICS,UMPS)	0.6607	0.6882	(CAD,CYP3A4)	0.7053	0.6258	(DHODH,ST6GALNAC2)	0.6705	0.7079	(LSS,UGT1A6)	0.6071	0.6537	(UMPS,NEU3)	0.6926	0.7599
(DHODH,PRDX6)	0.6607	0.6882	(CAD,SDHA)	0.7053	0.6257	(DHODH,PCBD2)	0.6705	0.7078	(ACOX2,LSS)	0.6071	0.6536	(DHODH,PEMT)	0.6926	0.7597
(CAD,MAT1A)	0.6607	0.6881	(PAICS,DHODH)	0.7053	0.6256	(KDSR,CAD)	0.6705	0.7075	(PMVK,GLA)	0.6071	0.6535	(DHODH,NEU3)	0.6926	0.7596
(GPX3,UMPS)	0.6607	0.6881	(ST3GAL4,RPIA)	0.7053	0.6255	(CAD,SPTLC1)	0.6705	0.7075	(SLC2A13,DPEP1)	0.6071	0.6534	(ALDH3B2,CTPS1)	0.6926	0.7589
(ETFDH,RPIA)	0.6607	0.688	(UMPS,TYMS)	0.7053	0.6254	(CAD,TYMS)	0.6705	0.7074	(SQLE,PANK2)	0.6071	0.6534	(DHODH,ABCC4)	0.6926	0.7587
(ABCA1,DHODH)	0.6607	0.6878	(FADS1,DHODH)	0.7053	0.6254	(DHODH,RDH10)	0.6705	0.7072	(PMVK,TST)	0.6071	0.6534	(ASAH1,UMPS)	0.6926	0.7586
(PAICS,RPIA)	0.6607	0.6877	(CAD,SMPD2)	0.7053	0.6252	(DHODH,PGD)	0.6705	0.7062	(NAGLU,PGS1)	0.6071	0.653	(ASNS,DHODH)	0.6926	0.7581
(SLC28A2,DHODH)	0.6607	0.6869	(PGAP1,PGS1)	0.7053	0.6252	(ADH6,DHODH)	0.6705	0.7061	(SLC4A1,SLC2A13)	0.6071	0.6528	(DHODH,DLAT)	0.6926	0.7571
(PTGES,RPIA)	0.6607	0.6868	(PGS1,SLC7A9)	0.7052	0.6251	(DHODH,GALC)	0.6705	0.7061	(TM7SF2,G6PD)	0.6071	0.6528	(DHODH,SLC25A18)	0.6929	0.7565
(B3GNT5,DHODH)	0.6607	0.6862	(RPIA,NEU1)	0.7053	0.625	(CAD,GAA)	0.6705	0.7059	(NSDHL,ATIC)	0.607	0.6527	(DHODH,MAT1A)	0.6926	0.7561
(CAD,SGPL1)	0.6607	0.6859	(CAD,PIK3CB)	0.7053	0.625	(CAD,PGLS)	0.6705	0.7058	(MVD,HSD17B1)	0.6071	0.6525	(DHODH,EHHADH)	0.6926	0.7558
(DHODH,PPOX)	0.6607	0.6859	(CYP19A1,RPIA)	0.7053	0.6248	(CAD,ST6GALNAC3)	0.6705	0.7058	(TM7SF2,SI)	0.6071	0.652	(SULT1A1,DHODH)	0.6926	0.7554
(ACOT8,RPIA)	0.6607	0.6855	(DHODH,AFMID)	0.7053	0.6247	(CYP1A1,UMPS)	0.6705	0.7058	(FDFT1,TYMS)	0.607	0.6518	(CAD,ST3GAL2)	0.6926	0.7546
(UMPS,ALAD)	0.6607	0.6852	(RPIA,ALPI)	0.7053	0.6244	(DHODH,ADH5)	0.6705	0.7056	(ASNS,PTPMT1)	0.607	0.6518	(DHODH,CEL)	0.6927	0.7546
(UMPS,SELENOI)	0.6607	0.6851	(RPIA,ALPP)	0.7053	0.6244	(DHODH,SARDH)	0.6705	0.7056	(TM7SF2,IDH3A)	0.6071	0.6516	(CAD,PPAT)	0.6926	0.7541
(RPIA,TECRL)	0.6607	0.685	(ACP2,RPIA)	0.7053	0.6238	(DGUOK,DHODH)	0.6705	0.7056	(PGS1,PFAS)	0.607	0.6513	(DHODH,ST3GAL2)	0.6926	0.7536
(RPIA,FUT5)	0.6607	0.6849	(ABCA1,DHODH)	0.7053	0.6235	(HMGCS1,UMPS)	0.6705	0.7055	(SLC2A13,TYMS)	0.607	0.6512	(DHODH,ENTPD4)	0.6926	0.753
(HMGCL,UMPS)	0.6607	0.6848	(NANP,CAD)	0.7053	0.6235	(DHODH,DBT)	0.6705	0.7055	(TM7SF2,COQ3)	0.6071	0.6512	(DHODH,SMPD3)	0.6935	0.7529
(RPIA,MYO5B)	0.6607	0.6848	(SLC36A1,CAD)	0.7053	0.6235	(DHODH,MTMR1)	0.6705	0.7054	(DGAT1,SC5D)	0.6071	0.6512	(DHODH,GNPDA2)	0.6926	0.7523
(NME6,UMPS)	0.6607	0.6843	(ACSS1,RPIA)	0.7053	0.6234	(CAD,CYP4F3)	0.6705	0.7054	(TM7SF2,GMPS)	0.6071	0.6508	(DHODH,ST3GAL4)	0.6926	0.7512
(DHODH,RDH11)	0.6607	0.6837	(RPIA,AGK)	0.7053	0.6232	(DHODH,ABCB4)	0.6705	0.7053	(MVD,ASAH2)	0.6071	0.6508	(DHODH,HADHA)	0.6928	0.7512
(UMPS,PLPP1)	0.6608	0.6835	(DHODH,MGAM)	0.7053	0.6228	(SLC26A6,UMPS)	0.6705	0.7053	(NSDHL,PFAS)	0.607	0.6507	(DHODH,FASN)	0.6926	0.7511
(MAT1A,RPIA)	0.6607	0.6793	(CAD,CA3)	0.7052	0.6227	(CAD,ABCC11)	0.6705	0.7051	(SLC16A3,EBP)	0.6071	0.6501	(ACAA2,CTPS1)	0.6926	0.7494
(CAD,CROT)	0.6602	0.679	(IVD,CAD)	0.7053	0.6219	(UMPS,GMPS)	0.6705	0.7051	(PMVK,RDH8)	0.6071	0.65	(DHODH,NMRK1)	0.6926	0.7483
(ENTPD5,RPIA)	0.6607	0.6782	(CAD,LDHD)	0.7053	0.6211	(DHODH,LPO)	0.6705	0.705	(SC5D,MAGEA2B)	0.6071	0.6497	(DHODH,ALPI)	0.6926	0.7472
(CYBRD1,UMPS)	0.6607	0.6767	(RPIA,ACOT1)	0.7053	0.621	(DHODH,PIK3CB)	0.6705	0.7047	(SC5D,LOC286297)	0.6071	0.6493	(MAT1A,CTPS1)	0.6926	0.745
(UMPS,RPL14)	0.6607	0.6741	(RPIA,FLAD1)	0.7053	0.6205	(DHODH,PFAS)	0.6705	0.7045	(PMVK,DECR2)	0.6071	0.6493	(SHMT1,CTPS1)	0.6944	0.7433
(CAD,DECR1)	0.6607	0.6705	(DHODH,SGPL1)	0.7053	0.6196	(DHODH,PPT1)	0.6705	0.7043	(LSS,COX6B2)	1	0.6493	(DHODH,PFKFB4)	0.6926	0.7411
(UMPS,IMPA1)	0.6607	0.6689	(DHODH,IP6K2)	0.7053	0.6196	(GNE,RPIA)	0.6705	0.7043	(SC5D,SRM)	0.6071	0.6481	(CTPS1,GBA2)	0.6926	0.7396
(SLC29A2,ATIC)	0.6607	0.6769	(RPIA,SLC22A7)	0.7053	0.6186	(HMGCL,UMPS)	0.6705	0.7042	(ADSL,COX6B2)	1	0.643
			(UMPS,PPAT)	0.7053	0.6182	(B3GALT4,UMPS)	0.6705	0.7041	(PTDSS1,COX6B2)	1	0.6355
			(ACSS3,UMPS)	0.7053	0.6175	(INPP4A,UMPS)	0.6705	0.7038	(PGS1,COX6B2)	1	0.6269
			(CAD,PISD)	0.7053	0.6168	(CAD,HADHA)	0.6705	0.7024	(PTPMT1,COX6B2)	1	0.6238
			(B3GALT5,RPIA)	0.7053	0.6141	(CAD,SGMS2)	0.6705	0.6991
			(CAD,TSTA3)	0.7053	0.6126	(DHODH,SLC36A2)	0.6705	0.6975
			(UMPS,FUT2)	0.7053	0.6099	(DHODH,CYP46A1)	0.6705	0.6798
			(AKR1C1,CAD)	0.7053	0.607
			(CAD,LDHD)	0.7053	0.5981
			(RPIA,PECR)	0.7031	0.5972
			(ALDH2,CAD)	0.7066	0.5892

## Sheet: VMH-Chsterol
	CMS1			CMS2			CMS3			CMS4			CMS5
Combination of two genes	CMG	MDG	Combination of two genes	CMG	MDG	Combination of two genes	CMG	MDG	Combination of two genes	CMG	MDG	Combination of two genes	CMG	MDG
(UMPS,CTPS1)	0.7524	0.7207	(SC5D,PGS1)	0.8194	0.7493	(NSDHL,UMPS)	0.7952	0.6234	(EBP,TYMS)	0.7621	0.6195	(SPTLC1,HMGCR)	0.8021	0.7375
(CAD,CTPS1)	0.7524	0.7203	(PGS1,PISD)	0.8194	0.7493	(UMPS,SQLE)	0.7952	0.6227	(SC5D,TYMS)	0.7621	0.6192	(SC5D,ATIC)	0.8021	0.7375
(CAD,FDFT1)	0.7524	0.7195	(PGS1,ADSS2)	0.8194	0.7492	(LSS,UMPS)	0.7952	0.6227	(CAD,DHODH)	0.7621	0.6187	(KDSR,HMGCR)	0.8021	0.7375
(MAT1A,SQLE)	0.7524	0.7187	(PGS1,PTDSS1)	0.8194	0.7491	(DHODH,ATIC)	0.7952	0.6217	(CRLS1,SC5D)	0.7621	0.6183	(MVD,ATIC)	0.8021	0.7367
(MAT1A,PGS1)	0.7524	0.7144	(PTDSS1,ADSS2)	0.8194	0.7452	(DHODH,MVK)	0.7952	0.6209	(CRLS1,PGS1)	0.7621	0.6181	(MVK,ATIC)	0.8021	0.7367
(CAD,MAT1A)	0.7524	0.7131	(PTDSS1,CTPS1)	0.8194	0.7446	(MVK,UMPS)	0.7952	0.6167	(CRLS1,PTDSS1)	0.7621	0.615	(MVK,UMPS)	0.8021	0.7364
(ASNS,EBP)	0.7524	0.7117	(UMPS,PTDSS1)	0.8194	0.7443	(DHFR,UMPS)	0.792	0.6143	(ADSL,MAT1A)	0.7621	0.6146	(UMPS,PMVK)	0.8021	0.7364
(DHODH,ATIC)	0.7524	0.7104	(KDSR,PFAS)	0.8194	0.7431	(CAD,ADSS2)	0.7952	0.6124	(CRLS1,MVK)	0.7621	0.613	(MVD,UMPS)	0.8021	0.7364
(DHODH,PGS1)	0.7524	0.7094	(SPTLC1,TYMS)	0.8194	0.7423	(LSS,SLC7A6)	0.7945	0.607	(UMPS,SLC7A6)	0.7621	0.6122	(ASNS,PGS1)	0.8021	0.7342
(KDSR,MAT1A)	0.7524	0.6997	(CRAT,PGS1)	0.8194	0.7503	(UMPS,CYP51A1)	0.7952	0.6064	(ADH5,CRLS1)	0.7621	0.6211	(EBP,UMPS)	0.8021	0.733
(MAOA,DHODH)	0.7524	0.722	(PGS1,FAAH2)	0.8194	0.7499	(DHCR7,DHODH)	0.7952	0.6234	(CRLS1,CYP4F12)	0.7621	0.6208	(DHODH,PTPMT1)	0.8021	0.7326
(DHODH,HSD17B11)	0.7524	0.7218	(AMY2B,PGS1)	0.8194	0.7497	(DHODH,ACAA2)	0.7952	0.6234	(B3GNT2,CRLS1)	0.7621	0.6207	(PAICS,CTPS1)	0.8021	0.7317
(CAD,UGDH)	0.7524	0.7216	(SLC6A14,PGS1)	0.8194	0.7497	(DHODH,ACADVL)	0.7952	0.6233	(CRLS1,GMPR2)	0.7621	0.6207	(ASNS,CYP21A2)	0.8021	0.739
(DHODH,ACOT13)	0.7524	0.7216	(SLC27A1,PGS1)	0.8194	0.7493	(CAD,GALNT8)	0.7952	0.6232	(TYMS,LRTOMT)	0.7621	0.6206	(GANC,PGS1)	0.8021	0.7388
(DHODH,PKM)	0.7525	0.7216	(PGS1,ADI1)	0.8194	0.7493	(UMPS,PLPP1)	0.7952	0.6231	(CAD,HMGCS1)	0.7621	0.6206	(ASNS,PIGK)	0.8021	0.7384
(AK5,DHODH)	0.7524	0.7216	(PGS1,MPC2)	0.8128	0.7492	(DHODH,SGSH)	0.7952	0.6231	(DHODH,NT5C3A)	0.7621	0.6206	(ECI1,CTPS1)	0.8021	0.7384
(ACSS2,CAD)	0.7524	0.7209	(PIGL,PGS1)	0.8194	0.749	(DHODH,SPCS1)	0.7952	0.6229	(CRLS1,ST3GAL4)	0.7621	0.6204	(KDSR,GK)	0.8021	0.7383
(AK4,CAD)	0.7524	0.7208	(PGAP1,PGS1)	0.8194	0.749	(DHODH,SLC16A2)	0.7952	0.6229	(CRLS1,MGAM)	0.7621	0.6204	(GK,SPTLC1)	0.8021	0.7383
(DHODH,ATP11A)	0.7524	0.7207	(PGS1,SLC7A9)	0.8194	0.749	(DHODH,GLS)	0.7952	0.6227	(ADHFE1,SC5D)	0.7621	0.6203	(SLC2A8,CTPS1)	0.8021	0.738
(PCYT1A,DHODH)	0.7524	0.7207	(FPGS,PGS1)	0.8194	0.7489	(DHODH,UCP1)	0.7952	0.6226	(CRLS1,ENOPH1)	0.7621	0.6203	(SLC6A14,ASNS)	0.8021	0.7378
(CEPT1,PGS1)	0.7524	0.7206	(PGS1,IP6K2)	0.8194	0.7489	(FOLR1,UMPS)	0.7952	0.6225	(CRLS1,SLC35B4)	0.7621	0.6201	(IP6K2,CTPS1)	0.8021	0.7377
(ALAS2,DHODH)	0.7524	0.7203	(PGS1,PIP4K2B)	0.8194	0.7488	(SLC3A2,UMPS)	0.7952	0.6225	(CRLS1,ST8SIA5)	0.7621	0.62	(CAD,BHMT2)	0.8021	0.7377
(UMPS,NPC1L1)	0.7524	0.7194	(PGS1,PGLS)	0.8194	0.7487	(UMPS,GPX5)	0.7952	0.6223	(CRLS1,SGMS2)	0.7621	0.6198	(SI,PGS1)	0.8021	0.7369
(DHODH,HSD17B10)	0.7524	0.7194	(PGS1,FLAD1)	0.8194	0.7487	(DHODH,CBR3)	0.7952	0.6223	(EBP,GCLC)	0.7621	0.6197	(CAD,ITPKA)	0.8021	0.7369
(DHODH,THTPA)	0.7524	0.7194	(PGS1,PHYKPL)	0.8194	0.7487	(DHODH,SLC25A19)	0.7952	0.6221	(CRLS1,SLC25A14)	0.7621	0.6195	(UMPS,PPA2)	0.8016	0.7367
(DHODH,CYC1)	0.7524	0.7193	(SLC33A1,PGS1)	0.8194	0.7485	(UMPS,B4GALT6)	0.7952	0.622	(HSD17B4,SC5D)	0.7621	0.6195	(PAICS,RRM1)	0.8021	0.7365
(CAD,SLC25A17)	0.7524	0.7193	(PGS1,DCXR)	0.8194	0.7483	(DHODH,NME1)	0.7952	0.6219	(PGM3,CAD)	0.7621	0.6193	(GPX2,PGS1)	0.8021	0.7365
(MAT1A,LIPA)	0.7524	0.7182	(PGS1,UGP2)	0.8194	0.7482	(DHODH,FDPS)	0.7952	0.6218	(ALDH1A2,CRLS1)	0.7621	0.619	(UMPS,LPO)	0.8021	0.7363
(UMPS,UGT2B17)	0.7524	0.7181	(B4GALNT1,PGS1)	0.8194	0.7469	(INPP4A,UMPS)	0.7952	0.6217	(CRLS1,COQ3)	0.7621	0.6188	(MTR,CTPS1)	0.8021	0.7359
(CAD,DGKI)	0.7524	0.7177	(SLC7A10,PGS1)	0.8194	0.7452	(DHODH,PRDX3)	0.7952	0.6216	(ALDH3A2,EBP)	0.7621	0.6188	(ASNS,TMLHE)	0.8021	0.7359
(ADSS2,AHCY)	0.7524	0.7171	(ASNS,ABCC11)	0.8194	0.7441	(UMPS,GALT)	0.7951	0.6209	(CD38,CAD)	0.7621	0.6187	(HNMT,PPAT)	0.8021	0.7358
(ARG2,CAD)	0.7522	0.7164	(PLCB1,ADSS2)	0.8194	0.7434	(DHODH,PTEN)	0.7952	0.6209	(DHODH,DLAT)	0.7621	0.6184	(PTGES2,CTPS1)	0.8021	0.7355
(CAD,DGUOK)	0.7524	0.7148	(PGS1,AK4)	0.8194	0.7432	(CAD,ST3GAL6)	0.7952	0.6207	(HLCS,UMPS)	0.7621	0.6176	(ASNS,HSD11B2)	0.8021	0.7352
(UMPS,SLC7A9)	0.7524	0.711	(ADSL,SHMT1)	0.8194	0.7432	(ASAH1,CAD)	0.7952	0.6205	(CPT1A,TYMS)	0.7621	0.6175	(SLC2A9,PGS1)	0.8021	0.7351
(UMPS,PLPBP)	0.7524	0.7093	(SLC13A3,ADSS2)	0.8194	0.743	(CAD,CSGALNACT1)	0.7952	0.6202	(HADHA,TYMS)	0.7621	0.6175	(ATP1A3,PFAS)	0.8021	0.7341
(CAD,GLB1)	0.7524	0.7081	(ASNS,MANBA)	0.8194	0.7427	(UMPS,PPIP5K2)	0.7952	0.6197	(CRLS1,SLC22A7)	0.7621	0.6172	(OGA,CTPS1)	0.8021	0.7328
(FCSK,MAT1A)	0.7524	0.6985	(ALDH1A2,ASNS)	0.8194	0.7426	(DHODH,SLC51B)	0.7952	0.6196	(SLCO1A2,ADSS2)	0.7621	0.6168	(UMPS,UROD)	0.8021	0.732
(CAD,FPGS)	0.7524	0.6939				(CAD,COX6B2)	0.7967	0.6193	(ATIC,LRTOMT)	0.7621	0.6165	(ASNS,LTC4S)	0.8021	0.7293
						(ALDH2,DHODH)	0.7952	0.6191	(CRLS1,ECH1)	0.7621	0.616	(ASNS,HAS3)	0.8021	0.7284
						(CAD,CHST7)	0.7952	0.6187	(GCK,PTPMT1)	0.7623	0.6158	(PGM3,CTPS1)	0.8021	0.7284
						(CAD,CTH)	0.7952	0.6167	(CAD,AMDHD2)	0.7621	0.6154	(SULT1A3,UMPS)	0.8021	0.7239
						(CAD,ACAA2)	0.7952	0.6162	(UGT1A6,ATIC)	0.7621	0.6151
						(BHMT2,SLC7A6)	0.7945	0.616	(NUDT5,EBP)	0.7621	0.615
						(UMPS,SLC26A1)	0.7952	0.6151	(CYP3A4,FDFT1)	0.7621	0.6148
						(CAD,RRM2B)	0.7952	0.6147	(CH25H,PGS1)	0.7621	0.6148
						(DHODH,HS3ST2)	0.7952	0.6144	(LDHD,TYMS)	0.7621	0.6127
						(DHODH,EXTL2)	0.7952	0.6144	(SLC38A4,PPAT)	0.7621	0.6126
						(CAD,GK)	0.7952	0.5977	(PGS1,DBT)	0.7621	0.6122
						(CAD,GSTM1)	0.7952	0.5954	(AK5,SQLE)	0.7621	0.611
						(DHODH,PC)	0.8044	0.5937
						(CAD,FLAD1)	0.7952	0.5719
