# Supplementary material for: Identifying essential genes in genome-scale metabolic models of consensus molecular subtypes of colorectal cancer
Source: PLoS One. 2023 May 19;18(5):e0286032. doi: 10.1371/journal.pone.0286032 (PMC10198572; doi:10.1371/journal.pone.0286032)
Supplement: S5 Table — (XLSX) [file pone.0286032.s005.xlsx]

## Sheet: DMEM
			Cell mortality grade					Metabolic deviation grade				Classification is retrieved from The Human Metabolome Database (HMDB), http://www.hmdb.ca/
Metabolite	CMS1	CMS2	CMS3	CMS4	CMS5	CMS1	CMS2	CMS3	CMS4	CMS5	Metabolite Name	Class	Direct Parent
M_orot5p[c]	0.6604	0.7045	0.6699	0.6063	0.6912	0.652	0.6557	0.4572	0.3852	0.5296	Orotidine 5'-Phosphate	Diazines	Pyrimidinecarboxylic acids
M_orot[c]	0.6604	0.7045	0.6699	0.6063	0.6912	0.6467	0.5813	0.4615	0.5013	0.4859	Orotate	Diazines	Pyrimidinecarboxylic acids
M_r5p[c]	0.6725	0.7128	0.6902	0.6177	0.7076	0.6287	0.6446	0.4164	0.4842	0.483	Alpha-D-Ribose 5-Phosphate	Organooxygen compounds	Pentose phosphates
M_ump[c]	0.6725	0.7127	0.6912	0.6177	0.7079	0.6191	0.5387	0.3987	0.4639	0.4489	Uridine-5'-Monophosphate	Pyrimidine nucleotides	Pyrimidine ribonucleoside monophosphates
M_prpp[c]	0.6725	0.7128	0.6902	0.6177	0.7076	0.6169	0.5664	0.4459	0.4278	0.4776	5-Phospho-Alpha-D-Ribose 1-Diphosphate	Organooxygen compounds	Pentose phosphates
M_amp[c]	0.6725	0.7128	0.6923	0.6177	0.7077	0.6141	0.564	0.513	0.4854	0.4994	Adenosine Monophosphate	Purine nucleotides	Purine ribonucleoside monophosphates
M_ppi[c]	0.6725	0.7128	0.6922	0.6177	0.7076	0.613	0.5476	0.4755	0.4861	0.376	Diphosphate	Non-metal oxoanionic compounds	Non-metal pyrophosphates
M_coa[c]	0.6602	0.7044	0.6699	0.6063	0.6911	0.6101	0.5995	0.5091	0.4652	0.4819	Coenzyme A	Purine nucleotides	Coenzyme A and derivatives
M_cbp[c]	0.6604	0.7045	0.6699	0.6063	0.6912	0.6093	0.6024	0.4851	0.5059	0.519	Carbamoyl Phosphate	Organic phosphoric acids and derivatives	Organic phosphoric acids and derivatives
M_cbasp[c]	0.6604	0.7045	0.6699	0.6063	0.6912	0.5894	0.63	0.4562	0.625	0.4598	N-Carbamoyl-L-Aspartate	Carboxylic acids and derivatives	Aspartic acid and derivatives
M_Rtotalcoa[c]	0.6604	0.7045	0.6699	0.6063	0.6912	0.5811	0.6992	0.4604	0.4882	0.4867	R Total Coenzyme A
M_co2[c]	0.645	0.694	0.6599	0.59	0.6811	0.5748	0.6201	0.507	0.5915	0.5138	Carbon Dioxide	Other non-metal organides	Other non-metal oxides
M_frdp[c]	0.6604	0.7045	0.6699	0.6063	0.6912	0.5718	0.6973	0.4562	0.5041	0.5033	Farnesyl Diphosphate	Prenol lipids	Sesquiterpenoids
M_dcamp[c]	0.6604	0.7045	0.6699	0.6063	0.6912	0.5687	0.6798	0.4641	0.4985	0.504	N6-(1,2-Dicarboxyethyl)-Adenosine Monophosphate	Purine nucleotides	Purine ribonucleoside monophosphates
M_dtdp[c]	0.6591	0.7031	0.6684	0.6046	0.6897	0.5668	0.6828	0.5377	0.4839	0.4982	Deoxythymidine-5'-Diphosphate	Pyrimidine nucleotides	Pyrimidine 2'-deoxyribonucleoside diphosphates
M_datp[c]	0.6582	0.7021	0.6672	0.6057	0.6886	0.5537	0.6797	0.4861	0.5701	0.5466	Deoxyadenosine Triphosphate	Purine nucleotides	Purine 2'-deoxyribonucleoside triphosphates
M_dhor_S[c]	0.6604	0.7045	0.6699	0.6063	0.6912	0.5518	0.4769	0.4974	0.5129	0.5199	(S)-Dihydroorotate	Carboxylic acids and derivatives	Alpha amino acids and derivatives
M_dag_hs[c]	0.5311	0.5857	0.5156	0.5724	0.5641	0.5512	0.6476	0.488	0.4787	0.4886	Diglyceride	Glycerolipids	1,2-diacylglycerols
M_crm_hs[c]	0.6554	0.7021	0.6638	0.5975	0.6861	0.5394	0.5386	0.4847	0.4958	0.4971	N-Acylsphingosine
M_glyc3p[c]	0.6472	0.6911	0.6535	0.5995	0.677	0.5331	0.5722	0.5298	0.4902	0.4946	Glycerol 3-Phosphate	Glycerophospholipids	Glycerophosphates
M_sphgn[c]	0.6604	0.7045	0.6699	0.6063	0.6912	0.5304	0.5356	0.5487	0.5067	0.5584	Sphinganine	Organonitrogen compounds	1,2-aminoalcohols
M_dgtp[c]	0.6604	0.7045	0.6699	0.6063	0.6912	0.5235	0.6741	0.4942	0.4987	0.4989	Deoxyguanosine-5'-Triphosphate	Purine nucleotides	Purine 2'-deoxyribonucleoside triphosphates
M_imp[c]	0.6604	0.7045	0.6699	0.6063	0.6912	0.5034	0.6142	0.4925	0.5028	0.5045	Inosine-5'-Monophosphate	Purine nucleotides	Purine ribonucleoside monophosphates
M_for[c]	0.6602	0.7042	0.6697	0.6062	0.6911	0.5023	0.6986	0.4979	0.4986	0.4935	Formate
M_fum[c]	0.6756	0.7202	0.6894	0.6201	0.7082	0.4859	0.5705	0.444	0.4675	0.4709	Fumarate	Carboxylic acids and derivatives	Dicarboxylic acids and derivatives
M_dadp[c]	0.6582	0.7021	0.6672	0.6057	0.6886	0.4703	0.6814	0.4725	0.4995	0.4873	Deoxyadenosine Diphosphate	Purine nucleotides	Purine 2'-deoxyribonucleoside diphosphates
M_inost[c]	0.6602	0.7043	0.6695	0.6063	0.691	0.4591	0.5764	0.5395	0.4906	0.4895	Myo-Inositol	Organooxygen compounds	Cyclohexanols
M_dhcrm_hs[c]	0.6604	0.7045	0.6699	0.6063	0.6912	0.4475	0.6794	0.4753	0.5084	0.5056	Dihydroceramide	Carboxylic acids and derivatives	Secondary carboxylic acid amides
M_gdp[c]	0.6605	0.7046	0.6778	0.6064	0.6989	0.4421	0.5868	0.5122	0.4583	0.4724	Guanosine-5'-Diphosphate	Purine nucleotides	Purine ribonucleoside diphosphates
M_hco3[c]	0.659	0.7036	0.6702	0.6062	0.6902	0.4057	0.5141	0.4724	0.3834	0.4714	Bicarbonate	Organic carbonic acids and derivatives	Organic carbonic acids
M_q10h2[m]	0.8678	0.8728	0.9803	0.8707	0.8702	0.2345	0.2096	0.1963	0.1988	0.1922	Ubiquinol-10	Prenol lipids	Ubiquinols
M_q10[m]	0.8678	0.8728	0.9803	0.8707	0.8702	0.2337	0.1953	0.1963	0.1967	0.1922	Ubiquinone-10	Prenol lipids	Ubiquinones
M_Lcystin[c]	0.6627		0.6732	0.607	0.693	0.4668		0.4868	0.499	0.4858	L-Cystine	Carboxylic acids and derivatives	L-cysteine-S-conjugates
M_na1[c]	0.6412	0.692		0.5851	0.6716	0.5912	0.6245		0.344	0.4632	Sodium	Homogeneous alkali metal compounds	Homogeneous alkali metal compounds
M_nadp[c]	0.5618		0.5574			0.51		0.4702			Nicotinamide Adenine Dinucleotide Phosphate	(5'->5')-dinucleotides	(5'->5')-dinucleotides
M_nadph[c]	0.5618		0.5574			0.4522		0.5275			Nicotinamide Adenine Dinucleotide Phosphate - Reduced	(5'->5')-dinucleotides	(5'->5')-dinucleotides
M_pa_hs[c]	0.6559					0.5523					Phosphatidate
M_trdox[c]	0.6605		0.6701			0.4681		0.5131			Oxidized Thioredoxin
M_trdrd[c]	0.6605		0.6701			0.6146		0.533			Reduced Thioredoxin
M_ahcys[c]				0.4695					0.4682		S-Adenosyl-L-Homocysteine	5'-deoxyribonucleosides	5'-deoxy-5'-thionucleosides
M_amet[c]				0.4695					0.4827		S-Adenosyl-L-Methionine	5'-deoxyribonucleosides	5'-deoxy-5'-thionucleosides
M_chol[c]				0.5775					0.4827		Choline	Organonitrogen compounds	Cholines
M_pgp_hs[c]				0.6063					0.5014		Phosphatidyl Glycerol Phosphate
M_dtmp[c]					0.6912					0.4958	Deoxythymidine-5'-Phosphate	Pyrimidine nucleotides	Pyrimidine 2'-deoxyribonucleoside monophosphates

## Sheet: DMEM+Cholesterol
			Cell mortality grade					Metabolic deviation grade				Classification is retrieved from The Human Metabolome Database (HMDB), http://www.hmdb.ca/
Metabolite	CMS1	CMS2	CMS3	CMS4	CMS5	CMS1	CMS2	CMS3	CMS4	CMS5	Metabolite Name	Class	Direct Parent
M_glyc3p[c]	0.6472	0.6911	0.6535	0.5995	0.677	0.6029	0.4596	0.4996	0.5367	0.6163	Glycerol 3-Phosphate	Glycerophospholipids	Glycerophosphates
M_hco3[c]	0.659	0.7035	0.6702	0.6062	0.6902	0.5965	0.6456	0.5411	0.5315	0.4977	Bicarbonate	Organic carbonic acids and derivatives	Organic carbonic acids
M_crm_hs[c]	0.6554	0.7021	0.6638	0.5975	0.6861	0.5823	0.6361	0.4992	0.5848	0.4763	N-Acylsphingosine
M_dag_hs[c]	0.5311	0.5858	0.5156	0.5724	0.5641	0.5769	0.5432	0.4816	0.5588	0.463	Diglyceride	Glycerolipids	1,2-diacylglycerols
M_dcamp[c]	0.6604	0.7045	0.6699	0.6063	0.6912	0.5412	0.5388	0.5492	0.5934	0.4793	N6-(1,2-Dicarboxyethyl)-Adenosine Monophosphate	Purine nucleotides	Purine ribonucleoside monophosphates
M_fum[c]	0.6756	0.7199	0.6894	0.6201	0.7082	0.5393	0.5787	0.4836	0.4728	0.4578	Fumarate	Carboxylic acids and derivatives	Dicarboxylic acids and derivatives
M_orot5p[c]	0.6604	0.7045	0.6699	0.6063	0.6912	0.5306	0.6567	0.545	0.5595	0.4891	Orotidine 5'-Phosphate	Diazines	Pyrimidinecarboxylic acids
M_cbp[c]	0.6604	0.7045	0.6699	0.6063	0.6912	0.525	0.4838	0.4461	0.5351	0.5087	Carbamoyl Phosphate	Organic phosphoric acids and derivatives	Organic phosphoric acids and derivatives
M_datp[c]	0.6582	0.7021	0.6672	0.6057	0.6886	0.5197	0.6223	0.5473	0.498	0.6169	Deoxyadenosine Triphosphate	Purine nucleotides	Purine 2'-deoxyribonucleoside triphosphates
M_gdp[c]	0.6605	0.7046	0.6778	0.6064	0.6989	0.5194	0.5786	0.4923	0.5925	0.613	Guanosine-5'-Diphosphate	Purine nucleotides	Purine ribonucleoside diphosphates
M_Rtotalcoa[c]	0.6604	0.7045	0.6699	0.6063	0.6912	0.5137	0.6294	0.5084	0.5755	0.6129	R Total Coenzyme A
M_co2[c]	0.645	0.6941	0.6599	0.59	0.6811	0.51	0.6301	0.55	0.5234	0.4958	Carbon Dioxide	Other non-metal organides	Other non-metal oxides
M_cbasp[c]	0.6604	0.7045	0.6699	0.6063	0.6912	0.5068	0.6802	0.4851	0.4482	0.5001	N-Carbamoyl-L-Aspartate	Carboxylic acids and derivatives	Aspartic acid and derivatives
M_dhor_S[c]	0.6604	0.7045	0.6699	0.6063	0.6912	0.5032	0.6865	0.5412	0.505	0.4993	(S)-Dihydroorotate	Carboxylic acids and derivatives	Alpha amino acids and derivatives
M_prpp[c]	0.6725	0.7126	0.6902	0.6177	0.7076	0.4979	0.6241	0.4765	0.4869	0.4704	5-Phospho-Alpha-D-Ribose 1-Diphosphate	Organooxygen compounds	Pentose phosphates
M_ppi[c]	0.6725	0.7126	0.6922	0.6177	0.7076	0.4934	0.6279	0.5128	0.4817	0.4521	Diphosphate	Non-metal oxoanionic compounds	Non-metal pyrophosphates
M_dhcrm_hs[c]	0.6604	0.7045	0.6699	0.6063	0.6912	0.4916	0.6409	0.5485	0.5869	0.6279	Dihydroceramide	Carboxylic acids and derivatives	Secondary carboxylic acid amides
M_orot[c]	0.6604	0.7045	0.6699	0.6063	0.6912	0.4901	0.5902	0.4412	0.5072	0.4776	Orotate	Diazines	Pyrimidinecarboxylic acids
M_imp[c]	0.6604	0.7045	0.6699	0.6063	0.6912	0.4899	0.497	0.5757	0.5168	0.4796	Inosine-5'-Monophosphate	Purine nucleotides	Purine ribonucleoside monophosphates
M_r5p[c]	0.6725	0.7126	0.6902	0.6177	0.7076	0.4863	0.6693	0.4848	0.4806	0.4564	Alpha-D-Ribose 5-Phosphate	Organooxygen compounds	Pentose phosphates
M_amp[c]	0.6725	0.7126	0.6923	0.6177	0.7077	0.4842	0.6597	0.5269	0.4679	0.4583	Adenosine Monophosphate	Purine nucleotides	Purine ribonucleoside monophosphates
M_inost[c]	0.6602	0.7043	0.6695	0.6063	0.691	0.4829	0.6204	0.496	0.4901	0.6264	Myo-Inositol	Organooxygen compounds	Cyclohexanols
M_dtdp[c]	0.6591	0.7031	0.6684	0.6046	0.6897	0.4828	0.5947	0.5142	0.5734	0.5204	Deoxythymidine-5'-Diphosphate	Pyrimidine nucleotides	Pyrimidine 2'-deoxyribonucleoside diphosphates
M_dadp[c]	0.6582	0.7021	0.6672	0.6057	0.6886	0.4825	0.4447	0.5393	0.4994	0.542	Deoxyadenosine Diphosphate	Purine nucleotides	Purine 2'-deoxyribonucleoside diphosphates
M_dgtp[c]	0.6604	0.7045	0.6699	0.6063	0.6912	0.4813	0.6353	0.5088	0.5002	0.4814	Deoxyguanosine-5'-Triphosphate	Purine nucleotides	Purine 2'-deoxyribonucleoside triphosphates
M_ump[c]	0.6725	0.7125	0.6912	0.6177	0.7079	0.4809	0.404	0.5156	0.4903	0.4379	Uridine-5'-Monophosphate	Pyrimidine nucleotides	Pyrimidine ribonucleoside monophosphates
M_sphgn[c]	0.6604	0.7045	0.6699	0.6063	0.6912	0.4803	0.6192	0.5241	0.5579	0.4806	Sphinganine	Organonitrogen compounds	1,2-aminoalcohols
M_coa[c]	0.6602	0.7044	0.6699	0.6063	0.6911	0.4734	0.5758	0.5025	0.4902	0.4632	Coenzyme A	Purine nucleotides	Coenzyme A and derivatives
M_q10h2[m]	0.8678	0.8729	0.9803	0.8707	0.8702	0.1929	0.1945	0.199	0.198	0.1973	Ubiquinol-10	Prenol lipids	Ubiquinols
M_q10[m]	0.8678	0.8729	0.9803	0.8707	0.8702	0.1928	0.1945	0.1991	0.198	0.1932	Ubiquinone-10	Prenol lipids	Ubiquinones
M_Lcystin[c]	0.6627		0.6732	0.607	0.693	0.4763		0.5296	0.497	0.4812	L-Cystine	Carboxylic acids and derivatives	L-cysteine-S-conjugates
M_na1[c]	0.6412	0.6919		0.5851	0.6716	0.4683	0.6449		0.4868	0.5881	Sodium	Homogeneous alkali metal compounds	Homogeneous alkali metal compounds
M_nadp[c]	0.5618		0.5574			0.4709		0.4926			Nicotinamide Adenine Dinucleotide Phosphate	(5'->5')-dinucleotides	(5'->5')-dinucleotides
M_nadph[c]	0.5618		0.5574			0.4634		0.4922			Nicotinamide Adenine Dinucleotide Phosphate - Reduced	(5'->5')-dinucleotides	(5'->5')-dinucleotides
M_pa_hs[c]	0.6559					0.5891					Phosphatidate
M_trdox[c]	0.6605		0.6701			0.5875		0.5143			Oxidized Thioredoxin
M_trdrd[c]	0.6605		0.6701			0.4881		0.5164			Reduced Thioredoxin
M_ahcys[c]				0.4695					0.4816		S-Adenosyl-L-Homocysteine	5'-deoxyribonucleosides	5'-deoxy-5'-thionucleosides
M_amet[c]				0.4695					0.5692		S-Adenosyl-L-Methionine	5'-deoxyribonucleosides	5'-deoxy-5'-thionucleosides
M_chol[c]				0.5775					0.5182		Choline	Organonitrogen compounds	Cholines
M_pgp_hs[c]				0.6063					0.5169		Phosphatidyl Glycerol Phosphate
M_dtmp[c]					0.6912					0.4942	Deoxythymidine-5'-Phosphate	Pyrimidine nucleotides	Pyrimidine 2'-deoxyribonucleoside monophosphates

## Sheet: HAM
			Cell mortality grade					Metabolic deviation grade				Classification is retrieved from The Human Metabolome Database (HMDB), http://www.hmdb.ca/
Metabolite	CMS1	CMS2	CMS3	CMS4	CMS5	CMS1	CMS2	CMS3	CMS4	CMS5	Metabolite Name	Class	Direct Parent
M_prpp[c]	0.6729	0.7135	0.6914	0.6187	0.7094	0.6884	0.6284	0.4446	0.5251	0.4698	5-Phospho-Alpha-D-Ribose 1-Diphosphate	Organooxygen compounds	Pentose phosphates
M_orot5p[c]	0.6607	0.7052	0.6705	0.607	0.6926	0.684	0.4149	0.545	0.5213	0.4673	Orotidine 5'-Phosphate	Diazines	Pyrimidinecarboxylic acids
M_hco3[c]	0.6592	0.7041	0.6706	0.6067	0.6915	0.6539	0.6247	0.5271	0.5107	0.4463	Bicarbonate	Organic carbonic acids and derivatives	Organic carbonic acids
M_ump[c]	0.6729	0.7134	0.6924	0.6187	0.7097	0.6405	0.6294	0.5425	0.3803	0.5406	Uridine-5'-Monophosphate	Pyrimidine nucleotides	Pyrimidine ribonucleoside monophosphates
M_r5p[c]	0.6729	0.7135	0.6914	0.6187	0.7094	0.6368	0.6173	0.5791	0.5094	0.4587	Alpha-D-Ribose 5-Phosphate	Organooxygen compounds	Pentose phosphates
M_ppi[c]	0.6729	0.7135	0.693	0.6187	0.7094	0.6315	0.6275	0.5527	0.4857	0.4621	Diphosphate	Non-metal oxoanionic compounds	Non-metal pyrophosphates
M_amp[c]	0.6729	0.7135	0.6931	0.6187	0.7095	0.621	0.6141	0.5588	0.4875	0.4548	Adenosine Monophosphate	Purine nucleotides	Purine ribonucleoside monophosphates
M_dhor_S[c]	0.6607	0.7052	0.6705	0.607	0.6926	0.6187	0.6502	0.5944	0.5254	0.484	(S)-Dihydroorotate	Carboxylic acids and derivatives	Alpha amino acids and derivatives
M_glyc3p[c]	0.6476	0.6921	0.6542	0.6003	0.6789	0.5929	0.487	0.5044	0.582	0.4645	Glycerol 3-Phosphate	Glycerophospholipids	Glycerophosphates
M_datp[c]	0.6586	0.7029	0.6678	0.6064	0.6902	0.5581	0.591	0.5086	0.4958	0.6133	Deoxyadenosine Triphosphate	Purine nucleotides	Purine 2'-deoxyribonucleoside triphosphates
M_coa[c]	0.6601	0.7041	0.6697	0.6064	0.6909	0.5479	0.5827	0.5375	0.4988	0.4651	Coenzyme A	Purine nucleotides	Coenzyme A and derivatives
M_inost[c]	0.6606	0.705	0.6702	0.607	0.6924	0.5436	0.4077	0.4907	0.5508	0.5896	Myo-Inositol	Organooxygen compounds	Cyclohexanols
M_dcamp[c]	0.6607	0.7052	0.6705	0.607	0.6926	0.5325	0.3982	0.4903	0.5977	0.6114	N6-(1,2-Dicarboxyethyl)-Adenosine Monophosphate	Purine nucleotides	Purine ribonucleoside monophosphates
M_cbasp[c]	0.6607	0.7052	0.6705	0.607	0.6926	0.5306	0.5529	0.5778	0.5287	0.4894	N-Carbamoyl-L-Aspartate	Carboxylic acids and derivatives	Aspartic acid and derivatives
M_cbp[c]	0.6607	0.7052	0.6705	0.607	0.6926	0.5266	0.6501	0.5193	0.5667	0.49	Carbamoyl Phosphate	Organic phosphoric acids and derivatives	Organic phosphoric acids and derivatives
M_Rtotalcoa[c]	0.6607	0.7052	0.6705	0.607	0.6926	0.5212	0.598	0.4937	0.5372	0.6171	R Total Coenzyme A
M_gdp[c]	0.6608	0.7053	0.6784	0.6071	0.7003	0.5192	0.3794	0.5221	0.554	0.4861	Guanosine-5'-Diphosphate	Purine nucleotides	Purine ribonucleoside diphosphates
M_dhcrm_hs[c]	0.6607	0.7052	0.6705	0.607	0.6926	0.5152	0.5018	0.4826	0.5159	0.4809	Dihydroceramide	Carboxylic acids and derivatives	Secondary carboxylic acid amides
M_sphgn[c]	0.6607	0.7052	0.6705	0.607	0.6926	0.5083	0.449	0.5019	0.4973	0.4682	Sphinganine	Organonitrogen compounds	1,2-aminoalcohols
M_imp[c]	0.6607	0.7052	0.6705	0.607	0.6926	0.5077	0.626	0.546	0.5663	0.5701	Inosine-5'-Monophosphate	Purine nucleotides	Purine ribonucleoside monophosphates
M_dtdp[c]	0.6594	0.7039	0.669	0.6054	0.6912	0.4986	0.3922	0.5353	0.5641	0.5409	Deoxythymidine-5'-Diphosphate	Pyrimidine nucleotides	Pyrimidine 2'-deoxyribonucleoside diphosphates
M_crm_hs[c]	0.6558	0.7029	0.6644	0.5982	0.6876	0.4794	0.5282	0.5144	0.495	0.5876	N-Acylsphingosine
M_dgtp[c]	0.6607	0.7052	0.6705	0.607	0.6926	0.4643	0.5933	0.5118	0.5674	0.5924	Deoxyguanosine-5'-Triphosphate	Purine nucleotides	Purine 2'-deoxyribonucleoside triphosphates
M_dadp[c]	0.6586	0.7029	0.6678	0.6064	0.6902	0.4131	0.4496	0.4988	0.5387	0.5939	Deoxyadenosine Diphosphate	Purine nucleotides	Purine 2'-deoxyribonucleoside diphosphates
M_dag_hs[c]	0.5311	0.5861	0.5171	0.5738	0.5661	0.4127	0.4986	0.5006	0.5735	0.5267	Diglyceride	Glycerolipids	1,2-diacylglycerols
M_orot[c]	0.6607	0.7052	0.6705	0.607	0.6926	0.3998	0.5789	0.5632	0.5471	0.4881	Orotate	Diazines	Pyrimidinecarboxylic acids
M_co2[c]	0.6442	0.6941	0.6595	0.59	0.6815	0.3944	0.3965	0.4954	0.5059	0.4683	Carbon Dioxide	Other non-metal organides	Other non-metal oxides
M_fum[c]	0.672	0.7184	0.6863	0.616	0.7064	0.3822	0.4562	0.5035	0.4727	0.4884	Fumarate	Carboxylic acids and derivatives	Dicarboxylic acids and derivatives
M_q10h2[m]	0.8685	0.8766	0.9759	0.871	0.8743	0.1985	0.1961	0.2953	0.2043	0.1997	Ubiquinol-10	Prenol lipids	Ubiquinols
M_q10[m]	0.8685	0.8766	0.9759	0.871	0.8743	0.1976	0.1961	0.1998	0.2043	0.2	Ubiquinone-10	Prenol lipids	Ubiquinones
M_na1[c]	0.6418	0.693		0.5855	0.6734	0.542	0.5245		0.5017	0.5079	Sodium	Homogeneous alkali metal compounds	Homogeneous alkali metal compounds
M_nadp[c]	0.5627		0.5577			0.4977		0.4805			Nicotinamide Adenine Dinucleotide Phosphate	(5'->5')-dinucleotides	(5'->5')-dinucleotides
M_nadph[c]	0.5627		0.5577			0.439		0.5701			Nicotinamide Adenine Dinucleotide Phosphate - Reduced	(5'->5')-dinucleotides	(5'->5')-dinucleotides
M_pa_hs[c]	0.6563					0.5269					Phosphatidate
M_trdox[c]	0.6608		0.6707			0.5894		0.5548			Oxidized Thioredoxin
M_trdrd[c]	0.6608		0.6707			0.5153		0.4997			Reduced Thioredoxin
M_ahcys[c]				0.4683					0.4807		S-Adenosyl-L-Homocysteine	5'-deoxyribonucleosides	5'-deoxy-5'-thionucleosides
M_amet[c]				0.4683					0.4787		S-Adenosyl-L-Methionine	5'-deoxyribonucleosides	5'-deoxy-5'-thionucleosides
M_chol[c]				0.5777					0.4809		Choline	Organonitrogen compounds	Cholines
M_pgp_hs[c]				0.607					0.5666		Phosphatidyl Glycerol Phosphate
M_dtmp[c]					0.6926					0.4824	Deoxythymidine-5'-Phosphate	Pyrimidine nucleotides	Pyrimidine 2'-deoxyribonucleoside monophosphates

## Sheet: HAM-Cholesterol
			Cell mortality grade					Metabolic deviation grade				Classification is retrieved from The Human Metabolome Database (HMDB), http://www.hmdb.ca/
Metabolite	CMS1	CMS2	CMS3	CMS4	CMS5	CMS1	CMS2	CMS3	CMS4	CMS5	Metabolite Name	Class	Direct Parent
M_dhor_S[c]	0.6607	0.7053	0.6705	0.607	0.6926	0.6848	0.4682	0.7008	0.586	0.7312	(S)-Dihydroorotate	Carboxylic acids and derivatives	Alpha amino acids and derivatives
M_amp[c]	0.6729	0.7136	0.6931	0.6187	0.7095	0.6521	0.5488	0.6191	0.4609	0.6802	Adenosine Monophosphate	Purine nucleotides	Purine ribonucleoside monophosphates
M_ump[c]	0.6729	0.7135	0.6924	0.6187	0.7097	0.6465	0.419	0.6262	0.4837	0.3974	Uridine-5'-Monophosphate	Pyrimidine nucleotides	Pyrimidine ribonucleoside monophosphates
M_ppi[c]	0.6729	0.7136	0.693	0.6187	0.7094	0.646	0.5787	0.6373	0.4602	0.7076	Diphosphate	Non-metal oxoanionic compounds	Non-metal pyrophosphates
M_r5p[c]	0.6729	0.7136	0.6914	0.6187	0.7094	0.6433	0.5205	0.6421	0.4729	0.5545	Alpha-D-Ribose 5-Phosphate	Organooxygen compounds	Pentose phosphates
M_orot5p[c]	0.6607	0.7053	0.6705	0.607	0.6926	0.6335	0.5259	0.6166	0.4908	0.6712	Orotidine 5'-Phosphate	Diazines	Pyrimidinecarboxylic acids
M_hco3[c]	0.6592	0.7042	0.6706	0.6067	0.6915	0.6231	0.4426	0.6766	0.4951	0.6917	Bicarbonate	Organic carbonic acids and derivatives	Organic carbonic acids
M_prpp[c]	0.6729	0.7136	0.6914	0.6187	0.7094	0.6173	0.5343	0.6161	0.4801	0.6989	5-Phospho-Alpha-D-Ribose 1-Diphosphate	Organooxygen compounds	Pentose phosphates
M_orot[c]	0.6607	0.7053	0.6705	0.607	0.6926	0.6108	0.5094	0.6557	0.4887	0.7291	Orotate	Diazines	Pyrimidinecarboxylic acids
M_glyc3p[c]	0.6476	0.6921	0.6542	0.6003	0.6789	0.6041	0.4486	0.4932	0.5928	0.6896	Glycerol 3-Phosphate	Glycerophospholipids	Glycerophosphates
M_coa[c]	0.6601	0.7041	0.6697	0.6064	0.6909	0.5929	0.575	0.5883	0.4784	0.613	Coenzyme A	Purine nucleotides	Coenzyme A and derivatives
M_dag_hs[c]	0.5311	0.586	0.5171	0.5738	0.5661	0.5827	0.4434	0.4624	0.5856	0.6438	Diglyceride	Glycerolipids	1,2-diacylglycerols
M_co2[c]	0.6442	0.694	0.6595	0.59	0.6815	0.5777	0.4403	0.624	0.4927	0.6748	Carbon Dioxide	Other non-metal organides	Other non-metal oxides
M_cbp[c]	0.6607	0.7053	0.6705	0.607	0.6926	0.5687	0.5906	0.6351	0.4978	0.7584	Carbamoyl Phosphate	Organic phosphoric acids and derivatives	Organic phosphoric acids and derivatives
M_frdp[c]	0.6607	0.7053	0.6705	0.607	0.6926	0.5667	0.5094	0.6149	0.642	0.6789	Farnesyl Diphosphate	Prenol lipids	Sesquiterpenoids
M_inost[c]	0.6606	0.7051	0.6702	0.607	0.6924	0.5563	0.5634	0.4446	0.5777	0.6961	Myo-Inositol	Organooxygen compounds	Cyclohexanols
M_gdp[c]	0.6608	0.7054	0.6784	0.6071	0.7003	0.5479	0.5071	0.4375	0.5654	0.6238	Guanosine-5'-Diphosphate	Purine nucleotides	Purine ribonucleoside diphosphates
M_imp[c]	0.6607	0.7053	0.6705	0.607	0.6926	0.5475	0.4464	0.5645	0.53	0.5924	Inosine-5'-Monophosphate	Purine nucleotides	Purine ribonucleoside monophosphates
M_dadp[c]	0.6586	0.7029	0.6678	0.6064	0.6902	0.5354	0.4444	0.5124	0.6268	0.6768	Deoxyadenosine Diphosphate	Purine nucleotides	Purine 2'-deoxyribonucleoside diphosphates
M_crm_hs[c]	0.6558	0.7029	0.6644	0.5982	0.6876	0.5327	0.5584	0.6237	0.6123	0.6765	N-Acylsphingosine
M_datp[c]	0.6586	0.7029	0.6678	0.6064	0.6902	0.5302	0.5561	0.5842	0.5911	0.3882	Deoxyadenosine Triphosphate	Purine nucleotides	Purine 2'-deoxyribonucleoside triphosphates
M_dgtp[c]	0.6607	0.7053	0.6705	0.607	0.6926	0.5297	0.4568	0.5468	0.5719	0.6448	Deoxyguanosine-5'-Triphosphate	Purine nucleotides	Purine 2'-deoxyribonucleoside triphosphates
M_fum[c]	0.672	0.7184	0.6863	0.616	0.7064	0.496	0.4891	0.5884	0.5177	0.5378	Fumarate	Carboxylic acids and derivatives	Dicarboxylic acids and derivatives
M_dhcrm_hs[c]	0.6607	0.7053	0.6705	0.607	0.6926	0.4957	0.5776	0.6064	0.5853	0.6849	Dihydroceramide	Carboxylic acids and derivatives	Secondary carboxylic acid amides
M_dtdp[c]	0.6594	0.7039	0.669	0.6054	0.6912	0.4879	0.5608	0.5309	0.5743	0.678	Deoxythymidine-5'-Diphosphate	Pyrimidine nucleotides	Pyrimidine 2'-deoxyribonucleoside diphosphates
M_sphgn[c]	0.6607	0.7053	0.6705	0.607	0.6926	0.4835	0.575	0.6049	0.6521	0.6778	Sphinganine	Organonitrogen compounds	1,2-aminoalcohols
M_Rtotalcoa[c]	0.6607	0.7053	0.6705	0.607	0.6926	0.4756	0.5329	0.4718	0.5755	0.6854	R Total Coenzyme A
M_for[c]	0.6606	0.705	0.6703	0.6072	0.6925	0.4746	0.4532	0.4629	0.4952	0.5191	Formate
M_dcamp[c]	0.6607	0.7053	0.6705	0.607	0.6926	0.4653	0.5785	0.5827	0.5734	0.6837	N6-(1,2-Dicarboxyethyl)-Adenosine Monophosphate	Purine nucleotides	Purine ribonucleoside monophosphates
M_cbasp[c]	0.6607	0.7053	0.6705	0.607	0.6926	0.4436	0.5981	0.4238	0.496	0.7025	N-Carbamoyl-L-Aspartate	Carboxylic acids and derivatives	Aspartic acid and derivatives
M_q10[m]	0.8685	0.8764	0.9759	0.871	0.8743	0.2299	0.1971	0.2365	0.2077	0.2025	Ubiquinone-10	Prenol lipids	Ubiquinones
M_q10h2[m]	0.8685	0.8764	0.9759	0.871	0.8743	0.2281	0.1971	0.2475	0.2076	0.2023	Ubiquinol-10	Prenol lipids	Ubiquinols
M_na1[c]	0.6418	0.693		0.5855	0.6734	0.6271	0.5155		0.5602	0.7256	Sodium	Homogeneous alkali metal compounds	Homogeneous alkali metal compounds
M_nadp[c]	0.5627		0.5577			0.5495		0.5754			Nicotinamide Adenine Dinucleotide Phosphate	(5'->5')-dinucleotides	(5'->5')-dinucleotides
M_nadph[c]	0.5627		0.5577			0.4942		0.5894			Nicotinamide Adenine Dinucleotide Phosphate - Reduced	(5'->5')-dinucleotides	(5'->5')-dinucleotides
M_pa_hs[c]	0.6563					0.4458					Phosphatidate
M_trdox[c]	0.6608		0.6707			0.5726		0.6247			Oxidized Thioredoxin
M_trdrd[c]	0.6608		0.6707			0.5975		0.4223			Reduced Thioredoxin
M_ahcys[c]				0.4683					0.5302		S-Adenosyl-L-Homocysteine	5'-deoxyribonucleosides	5'-deoxy-5'-thionucleosides
M_amet[c]				0.4683					0.5127		S-Adenosyl-L-Methionine	5'-deoxyribonucleosides	5'-deoxy-5'-thionucleosides
M_chol[c]				0.5777					0.4891		Choline	Organonitrogen compounds	Cholines
M_pgp_hs[c]				0.607					0.5899		Phosphatidyl Glycerol Phosphate
M_dtmp[c]					0.6926					0.638	Deoxythymidine-5'-Phosphate	Pyrimidine nucleotides	Pyrimidine 2'-deoxyribonucleoside monophosphates

## Sheet: VMH
			Cell mortality grade					Metabolic deivation grade				Classification is retrieved from The Human Metabolome Database (HMDB), http://www.hmdb.ca/
Metabolite	CMS1	CMS2	CMS3	CMS4	CMS5	CMS1	CMS2	CMS3	CMS4	CMS5	Metabolite Name	Class	Direct Parent
M_cbp[c]	0.7524	0.8192	0.7973	0.7627	0.8021	0.6151	0.7094	0.5241	0.6196	0.5605	Carbamoyl Phosphate	Organic phosphoric acids and derivatives	Organic phosphoric acids and derivatives
M_dhor_S[c]	0.7524	0.8192	0.7973	0.7627	0.8021	0.5991	0.6213	0.5122	0.648	0.5802	(S)-Dihydroorotate	Carboxylic acids and derivatives	Alpha amino acids and derivatives
M_cbasp[c]	0.7524	0.8192	0.7973	0.7627	0.8021	0.598	0.3787	0.5086	0.6151	0.6054	N-Carbamoyl-L-Aspartate	Carboxylic acids and derivatives	Aspartic acid and derivatives
M_ump[c]	0.7616	0.8267	0.8133	0.77	0.8159	0.5975	0.5747	0.505	0.5653	0.5401	Uridine-5'-Monophosphate	Pyrimidine nucleotides	Pyrimidine ribonucleoside monophosphates
M_orot5p[c]	0.7524	0.8192	0.7973	0.7627	0.8021	0.5967	0.4545	0.5545	0.5829	0.625	Orotidine 5'-Phosphate	Diazines	Pyrimidinecarboxylic acids
M_prpp[c]	0.7618	0.8269	0.813	0.7702	0.8157	0.5953	0.5289	0.4523	0.4768	0.576	5-Phospho-Alpha-D-Ribose 1-Diphosphate	Organooxygen compounds	Pentose phosphates
M_r5p[c]	0.7617	0.8263	0.8129	0.7699	0.8153	0.5785	0.6367	0.4915	0.6135	0.5047	Alpha-D-Ribose 5-Phosphate	Organooxygen compounds	Pentose phosphates
M_hco3[c]	0.7518	0.8189	0.797	0.7622	0.8014	0.5748	0.4925	0.601	0.4977	0.6097	Bicarbonate	Organic carbonic acids and derivatives	Organic carbonic acids
M_5aizc[c]	0.7524	0.8192	0.7973	0.7627	0.8021	0.5574	0.6683	0.5262	0.5464	0.5353	5-Amino-1-(5-Phospho-D-Ribosyl)Imidazole-4-Carboxylate	Organooxygen compounds	Pentose phosphates
M_air[c]	0.7524	0.8192	0.7973	0.7627	0.8021	0.5574	0.6683	0.5262	0.5464	0.5353	5-Amino-1-(5-Phospho-D-Ribosyl)Imidazole	Organooxygen compounds	Pentose phosphates
M_fprica[c]	0.7524	0.8192	0.7973	0.7627	0.8021	0.5558	0.6841	0.514	0.6212	0.4934	5-Formamido-1-(5-Phospho-D-Ribosyl)Imidazole-4-Carboxamide	Imidazole ribonucleosides and ribonucleotides	1-ribosyl-imidazolecarboxamides
M_co2[c]	0.7451	0.8136	0.7932	0.7562	0.7964	0.5556	0.6028	0.5853	0.4453	0.6193	Carbon Dioxide	Other non-metal organides	Other non-metal oxides
M_nadph[c]	0.75	0.8184	0.7952	0.7605	0.8013	0.5533	0.6602	0.5341	0.4759	0.5542	Nicotinamide Adenine Dinucleotide Phosphate - Reduced	(5'->5')-dinucleotides	(5'->5')-dinucleotides
M_imp[c]	0.7524	0.8192	0.7973	0.7627	0.8021	0.5479	0.675	0.5141	0.5969	0.5539	Inosine-5'-Monophosphate	Purine nucleotides	Purine ribonucleoside monophosphates
M_fgam[c]	0.7524	0.8192	0.7973	0.7627	0.8021	0.5461	0.6788	0.5476	0.5215	0.512	N2-Formyl-N1-(5-Phospho-D-Ribosyl)Glycinamide	Glycinamide ribonucleotides	Glycinamide ribonucleotides
M_gar[c]	0.7524	0.8192	0.7973	0.7627	0.8021	0.5461	0.6788	0.5476	0.5215	0.512	N1-(5-Phospho-D-Ribosyl)Glycinamide	Glycinamide ribonucleotides	Glycinamide ribonucleotides
M_fpram[c]	0.7524	0.8192	0.7973	0.7627	0.8021	0.5452	0.6786	0.5289	0.5078	0.4866	2-(Formamido)-N1-(5-Phospho-D-Ribosyl)Acetamidine	Organooxygen compounds	Pentose phosphates
M_inost[c]	0.7524	0.8192	0.7974	0.7627	0.8021	0.5447	0.6855	0.5129	0.6294	0.5623	Myo-Inositol	Organooxygen compounds	Cyclohexanols
M_sphgn[c]	0.7524	0.8192	0.7973	0.7627	0.8021	0.5439	0.6969	0.5242	0.5086	0.5057	Sphinganine	Organonitrogen compounds	1,2-aminoalcohols
M_pram[c]	0.7524	0.8192	0.7973	0.7627	0.8021	0.5435	0.6893	0.5325	0.5518	0.5019	5-Phospho-Beta-D-Ribosylamine	Organooxygen compounds	Pentose phosphates
M_dump[c]	0.7535	0.8202	0.7993	0.7633	0.8032	0.5428	0.699	0.5294	0.4536	0.474	Deoxyuridine-5'-Monophosphate	Pyrimidine nucleotides	Pyrimidine 2'-deoxyribonucleoside monophosphates
M_dcamp[c]	0.7524	0.8192	0.7973	0.7627	0.8021	0.5426	0.5868	0.5342	0.5995	0.5196	N6-(1,2-Dicarboxyethyl)-Adenosine Monophosphate	Purine nucleotides	Purine ribonucleoside monophosphates
M_dtmp[c]	0.7524	0.8192	0.7973	0.7627	0.8021	0.5424	0.7071	0.513	0.608	0.5512	Deoxythymidine-5'-Phosphate	Pyrimidine nucleotides	Pyrimidine 2'-deoxyribonucleoside monophosphates
M_mlthf[c]	0.7526	0.8195	0.7979	0.763	0.8023	0.5415	0.5177	0.4996	0.482	0.4831	5,10-Methylenetetrahydrofolate	Pteridines and derivatives	Pterins and derivatives
M_orot[c]	0.7524	0.8192	0.7973	0.7627	0.8021	0.5359	0.5596	0.5136	0.59	0.5818	Orotate	Diazines	Pyrimidinecarboxylic acids
M_gdp[c]	0.7525	0.8193	0.8038	0.7627	0.8087	0.5225	0.5169	0.511	0.4486	0.5319	Guanosine-5'-Diphosphate	Purine nucleotides	Purine ribonucleoside diphosphates
M_datp[c]	0.7472	0.8137	0.7903	0.76	0.7955	0.5112	0.7173	0.5165	0.5282	0.5443	Deoxyadenosine Triphosphate	Purine nucleotides	Purine 2'-deoxyribonucleoside triphosphates
M_nadp[c]	0.75	0.8184	0.7952	0.7605	0.8013	0.51	0.6712	0.5176	0.6125	0.5012	Nicotinamide Adenine Dinucleotide Phosphate	(5'->5')-dinucleotides	(5'->5')-dinucleotides
M_aicar[c]	0.7524	0.8192	0.7973	0.7627	0.8021	0.5094	0.6669	0.5325	0.592	0.5642	5-Amino-1-(5-Phospho-D-Ribosyl)Imidazole-4-Carboxamide	Imidazole ribonucleosides and ribonucleotides	1-ribosyl-imidazolecarboxamides
M_dhf[c]	0.7509	0.8189	0.7941	0.7616	0.8009	0.5046	0.688	0.53	0.5147	0.5057	7,8-Dihydrofolate	Carboxylic acids and derivatives	Glutamic acid and derivatives
M_thf[c]	0.7468	0.8177	0.794	0.7578	0.7997	0.5015	0.67	0.53	0.4618	0.5437	5,6,7,8-Tetrahydrofolate	Pteridines and derivatives	Tetrahydrofolic acids
M_dgtp[c]	0.7535	0.8202	0.7993	0.7632	0.8032	0.4954	0.6273	0.5322	0.5108	0.5098	Deoxyguanosine-5'-Triphosphate	Purine nucleotides	Purine 2'-deoxyribonucleoside triphosphates
M_crm_hs[c]	0.7524	0.8192	0.7973	0.7627	0.8021	0.4949	0.5698	0.5336	0.6051	0.5125	N-Acylsphingosine
M_10fthf[c]	0.7531	0.8198	0.7977	0.7633	0.8025	0.4932	0.6552	0.5103	0.5897	0.5454	10-Formyltetrahydrofolate	Pteridines and derivatives	Tetrahydrofolic acids
M_dag_hs[c]	0.7524	0.8192	0.7971	0.7627	0.8021	0.4917	0.7145	0.521	0.3937	0.6266	Diglyceride	Glycerolipids	1,2-diacylglycerols
M_mi1p_D[c]	0.7524	0.8192	0.7974	0.7627	0.8021	0.4899	0.6062	0.5219	0.598	0.5157	1D-Myo-Inositol 1-Phosphate	Organooxygen compounds	Inositol phosphates
M_25aics[c]	0.7524	0.8192	0.7973	0.7627	0.8021	0.4791	0.6789	0.5128	0.5395	0.4985	(S)-2-[5-Amino-1-(5-Phospho-D-Ribosyl)Imidazole-4-Carboxamido]Succinate	Imidazole ribonucleosides and ribonucleotides	1-ribosyl-imidazolecarboxamides
M_dtdp[c]	0.75	0.8166	0.7943	0.7577	0.7992	0.4765	0.6711	0.5062	0.5062	0.5055	Deoxythymidine-5'-Diphosphate	Pyrimidine nucleotides	Pyrimidine 2'-deoxyribonucleoside diphosphates
M_dhcrm_hs[c]	0.7524	0.8192	0.7973	0.7627	0.8021	0.4726	0.6924	0.524	0.5697	0.5395	Dihydroceramide	Carboxylic acids and derivatives	Secondary carboxylic acid amides
M_dadp[c]	0.7472	0.8137	0.7903	0.76	0.7955	0.4704	0.6287	0.5118	0.5104	0.5156	Deoxyadenosine Diphosphate	Purine nucleotides	Purine 2'-deoxyribonucleoside diphosphates
M_trdox[c]	0.7537	0.8203	0.7995	0.7635	0.8032	0.4667	0.6186	0.5182	0.6149	0.5266	Oxidized Thioredoxin
M_trdrd[c]	0.7537	0.8203	0.7995	0.7635	0.8032	0.4568	0.5998	0.5437	0.5948	0.5127	Reduced Thioredoxin
M_glyc3p[c]	0.7524	0.8192	0.7972	0.7626	0.802	0.4566	0.7245	0.5181	0.5108	0.5126	Glycerol 3-Phosphate	Glycerophospholipids	Glycerophosphates
M_fum[c]	0.7656	0.8321	0.814	0.7767	0.8152	0.4321	0.6912	0.5225	0.5442	0.4616	Fumarate	Carboxylic acids and derivatives	Dicarboxylic acids and derivatives
M_q10h2[m]	0.9112	0.9393	0.9851	0.9134	0.9344	0.3074	0.2063	0.2125	0.2107	0.3365	Ubiquinol-10	Prenol lipids	Ubiquinols
M_q10[m]	0.9112	0.9393	0.9851	0.9134	0.9344	0.2912	0.2063	0.2129	0.2114	0.2782	Ubiquinone-10	Prenol lipids	Ubiquinones
M_3dsphgn[c]	0.7524		0.7973	0.7627	0.8021	0.5275		0.5226	0.4752	0.5063	(2S)-1-Hydroxy-3-Oxooctadecan-2-Aminium	Organooxygen compounds	Beta-hydroxy ketones
M_ahcys[c]	0.7524	0.8192	0.7973	0.7627		0.4832	0.4554	0.393	0.521		S-Adenosyl-L-Homocysteine	5'-deoxyribonucleosides	5'-deoxy-5'-thionucleosides
M_coa[c]	0.7521	0.8193	0.7963	0.761		0.4617	0.6682	0.536	0.6107		Coenzyme A	Purine nucleotides	Coenzyme A and derivatives
M_pmtcoa[c]	0.7524		0.7973	0.7627	0.8021	0.5319		0.5092	0.5427	0.5061	Palmitoyl Coenzyme A (N-C16:0 Coenzyme A)	Fatty Acyls	Long-chain fatty acyl CoAs
M_Rtotalcoa[c]	0.7524	0.8192	0.7973	0.7627		0.5085	0.6403	0.5219	0.6109		R Total Coenzyme A
M_amet[c]		0.8192	0.7973	0.7627	0.8021		0.3791	0.543	0.6495	0.5847	S-Adenosyl-L-Methionine	5'-deoxyribonucleosides	5'-deoxy-5'-thionucleosides
M_amp[c]	0.7618	0.8269		0.7702		0.4986	0.5721		0.6137		Adenosine Monophosphate	Purine nucleotides	Purine ribonucleoside monophosphates
M_cmp[c]	0.7523			0.7626	0.802	0.4579			0.4065	0.6068	Cytidine 5'-Monophosphate	Pyrimidine nucleotides	Pyrimidine ribonucleoside monophosphates
M_na1[c]	0.747	0.8162			0.7957	0.5417	0.6455			0.4832	Sodium	Homogeneous alkali metal compounds	Homogeneous alkali metal compounds
M_pa_hs[c]	0.7524					0.5105					Phosphatidate
M_ppi[c]	0.7617					0.4896					Diphosphate	Non-metal oxoanionic compounds	Non-metal pyrophosphates
M_glnproglu[c]		0.8003					0.6975				Glutaminyl-Prolyl-Glutamate
M_nh4[c]			0.8071					0.3482			Ammonium	Homogeneous other non-metal compounds	Homogeneous other non-metal compounds
M_chol[c]				0.7627					0.6063		Choline	Organonitrogen compounds	Cholines
M_cholp[c]				0.7627					0.5034		Choline Phosphate	Organonitrogen compounds	Phosphocholines
M_co2[m]				0.762					0.5637		Carbon Dioxide	Other non-metal organides	Other non-metal oxides
M_pe_hs[m]				0.7627					0.5536		Phosphatidylethanolamine	Glycerophospholipids	Phosphatidylethanolamines
M_pgp_hs[c]				0.7627					0.5089		Phosphatidyl Glycerol Phosphate
M_ps_hs[m]				0.7627					0.5631		Phosphatidylserine	Glycerophospholipids	Phosphatidylserines

## Sheet: VMH-Cholesterol
			Cell mortality grade					Metabolic deviation grade				Classification is retrieved from The Human Metabolome Database (HMDB), http://www.hmdb.ca/
Metabolite	CMS1	CMS2	CMS3	CMS4	CMS5	CMS1	CMS2	CMS3	CMS4	CMS5	Metabolite Name	Class	Direct Parent
M_dhor_S[c]	0.7524	0.8194	0.7952	0.7621	0.8021	0.7135	0.7395	0.5732	0.5444	0.6723	(S)-Dihydroorotate	Carboxylic acids and derivatives	Alpha amino acids and derivatives
M_cbp[c]	0.7524	0.8194	0.7952	0.7621	0.8021	0.7097	0.5488	0.5672	0.5336	0.7156	Carbamoyl Phosphate	Organic phosphoric acids and derivatives	Organic phosphoric acids and derivatives
M_hco3[c]	0.7518	0.819	0.795	0.7618	0.8014	0.7079	0.5363	0.5767	0.5933	0.7158	Bicarbonate	Organic carbonic acids and derivatives	Organic carbonic acids
M_cbasp[c]	0.7524	0.8194	0.7952	0.7621	0.8021	0.6754	0.6677	0.4448	0.5223	0.7182	N-Carbamoyl-L-Aspartate	Carboxylic acids and derivatives	Aspartic acid and derivatives
M_co2[c]	0.7451	0.8137	0.7917	0.756	0.7964	0.6616	0.6545	0.573	0.4489	0.6947	Carbon Dioxide	Other non-metal organides	Other non-metal oxides
M_r5p[c]	0.7617	0.8266	0.8104	0.7692	0.8153	0.6598	0.7059	0.5564	0.5046	0.4958	Alpha-D-Ribose 5-Phosphate	Organooxygen compounds	Pentose phosphates
M_fprica[c]	0.7524	0.8194	0.7952	0.7621	0.8021	0.6545	0.7092	0.5783	0.563	0.6029	5-Formamido-1-(5-Phospho-D-Ribosyl)Imidazole-4-Carboxamide	Imidazole ribonucleosides and ribonucleotides	1-ribosyl-imidazolecarboxamides
M_prpp[c]	0.7618	0.8271	0.8105	0.7695	0.8157	0.6528	0.7128	0.5621	0.4948	0.6441	5-Phospho-Alpha-D-Ribose 1-Diphosphate	Organooxygen compounds	Pentose phosphates
M_trdox[c]	0.7537	0.8204	0.7973	0.7629	0.8032	0.6262	0.7157	0.5653	0.5645	0.687	Oxidized Thioredoxin
M_ump[c]	0.7616	0.827	0.8108	0.7694	0.8159	0.6259	0.6564	0.5547	0.3775	0.4876	Uridine-5'-Monophosphate	Pyrimidine nucleotides	Pyrimidine ribonucleoside monophosphates
M_dhcrm_hs[c]	0.7524	0.8194	0.7952	0.7621	0.8021	0.6153	0.6349	0.4992	0.513	0.6723	Dihydroceramide	Carboxylic acids and derivatives	Secondary carboxylic acid amides
M_thf[c]	0.7468	0.8178	0.7908	0.7574	0.7997	0.6113	0.7209	0.499	0.5042	0.5137	5,6,7,8-Tetrahydrofolate	Pteridines and derivatives	Tetrahydrofolic acids
M_inost[c]	0.7524	0.8194	0.7952	0.7621	0.8021	0.6018	0.6296	0.4993	0.5834	0.7314	Myo-Inositol	Organooxygen compounds	Cyclohexanols
M_crm_hs[c]	0.7524	0.8194	0.7952	0.7621	0.8021	0.595	0.7417	0.5024	0.5133	0.6995	N-Acylsphingosine
M_dadp[c]	0.7472	0.8138	0.7882	0.7596	0.7955	0.594	0.6499	0.5011	0.5886	0.5994	Deoxyadenosine Diphosphate	Purine nucleotides	Purine 2'-deoxyribonucleoside diphosphates
M_nadph[c]	0.75	0.8186	0.7941	0.7601	0.8013	0.5939	0.6989	0.5913	0.5844	0.6842	Nicotinamide Adenine Dinucleotide Phosphate - Reduced	(5'->5')-dinucleotides	(5'->5')-dinucleotides
M_trdrd[c]	0.7537	0.8204	0.7973	0.7629	0.8032	0.5876	0.7275	0.505	0.522	0.6823	Reduced Thioredoxin
M_fum[c]	0.7656	0.832	0.8126	0.7767	0.8152	0.5803	0.7148	0.5376	0.4895	0.6699	Fumarate	Carboxylic acids and derivatives	Dicarboxylic acids and derivatives
M_gdp[c]	0.7525	0.8194	0.8017	0.7622	0.8087	0.5695	0.6349	0.494	0.5945	0.6479	Guanosine-5'-Diphosphate	Purine nucleotides	Purine ribonucleoside diphosphates
M_orot5p[c]	0.7524	0.8194	0.7952	0.7621	0.8021	0.5693	0.7036	0.5168	0.5452	0.675	Orotidine 5'-Phosphate	Diazines	Pyrimidinecarboxylic acids
M_25aics[c]	0.7524	0.8194	0.7952	0.7621	0.8021	0.5656	0.744	0.5341	0.5576	0.7356	(S)-2-[5-Amino-1-(5-Phospho-D-Ribosyl)Imidazole-4-Carboxamido]Succinate	Imidazole ribonucleosides and ribonucleotides	1-ribosyl-imidazolecarboxamides
M_fpram[c]	0.7524	0.8194	0.7952	0.7621	0.8021	0.5618	0.7007	0.568	0.5121	0.6998	2-(Formamido)-N1-(5-Phospho-D-Ribosyl)Acetamidine	Organooxygen compounds	Pentose phosphates
M_dcamp[c]	0.7524	0.8194	0.7952	0.7621	0.8021	0.5598	0.7429	0.5113	0.5126	0.6521	N6-(1,2-Dicarboxyethyl)-Adenosine Monophosphate	Purine nucleotides	Purine ribonucleoside monophosphates
M_mi1p_D[c]	0.7524	0.8194	0.7952	0.7621	0.8021	0.5575	0.7316	0.4999	0.5701	0.5546	1D-Myo-Inositol 1-Phosphate	Organooxygen compounds	Inositol phosphates
M_10fthf[c]	0.7531	0.8199	0.7957	0.763	0.8025	0.5571	0.7042	0.56	0.5177	0.5259	10-Formyltetrahydrofolate	Pteridines and derivatives	Tetrahydrofolic acids
M_aicar[c]	0.7524	0.8194	0.7952	0.7621	0.8021	0.5551	0.6992	0.5557	0.6102	0.704	5-Amino-1-(5-Phospho-D-Ribosyl)Imidazole-4-Carboxamide	Imidazole ribonucleosides and ribonucleotides	1-ribosyl-imidazolecarboxamides
M_dtmp[c]	0.7524	0.8194	0.7952	0.7621	0.8021	0.5463	0.7443	0.5008	0.5226	0.6415	Deoxythymidine-5'-Phosphate	Pyrimidine nucleotides	Pyrimidine 2'-deoxyribonucleoside monophosphates
M_datp[c]	0.7472	0.8138	0.7882	0.7596	0.7955	0.5455	0.733	0.5013	0.5091	0.6601	Deoxyadenosine Triphosphate	Purine nucleotides	Purine 2'-deoxyribonucleoside triphosphates
M_5aizc[c]	0.7524	0.8194	0.7952	0.7621	0.8021	0.5372	0.7413	0.57	0.513	0.5626	5-Amino-1-(5-Phospho-D-Ribosyl)Imidazole-4-Carboxylate	Organooxygen compounds	Pentose phosphates
M_air[c]	0.7524	0.8194	0.7952	0.7621	0.8021	0.5372	0.7413	0.57	0.513	0.5626	5-Amino-1-(5-Phospho-D-Ribosyl)Imidazole	Organooxygen compounds	Pentose phosphates
M_dhf[c]	0.7509	0.819	0.792	0.7612	0.8009	0.5342	0.7277	0.5523	0.5065	0.5837	7,8-Dihydrofolate	Carboxylic acids and derivatives	Glutamic acid and derivatives
M_orot[c]	0.7524	0.8194	0.7952	0.7621	0.8021	0.532	0.66	0.5611	0.5384	0.6652	Orotate	Diazines	Pyrimidinecarboxylic acids
M_fgam[c]	0.7524	0.8194	0.7952	0.7621	0.8021	0.5307	0.7247	0.5583	0.5766	0.702	N2-Formyl-N1-(5-Phospho-D-Ribosyl)Glycinamide	Glycinamide ribonucleotides	Glycinamide ribonucleotides
M_gar[c]	0.7524	0.8194	0.7952	0.7621	0.8021	0.5307	0.7247	0.5583	0.5766	0.702	N1-(5-Phospho-D-Ribosyl)Glycinamide	Glycinamide ribonucleotides	Glycinamide ribonucleotides
M_imp[c]	0.7524	0.8194	0.7952	0.7621	0.8021	0.5303	0.7348	0.5524	0.5117	0.6855	Inosine-5'-Monophosphate	Purine nucleotides	Purine ribonucleoside monophosphates
M_pram[c]	0.7524	0.8194	0.7952	0.7621	0.8021	0.5291	0.6815	0.5621	0.5128	0.7053	5-Phospho-Beta-D-Ribosylamine	Organooxygen compounds	Pentose phosphates
M_mlthf[c]	0.7526	0.8196	0.7952	0.7627	0.8023	0.4988	0.732	0.5487	0.5082	0.6313	5,10-Methylenetetrahydrofolate	Pteridines and derivatives	Pterins and derivatives
M_dump[c]	0.7535	0.8204	0.7972	0.7628	0.8032	0.493	0.6542	0.5002	0.5846	0.532	Deoxyuridine-5'-Monophosphate	Pyrimidine nucleotides	Pyrimidine 2'-deoxyribonucleoside monophosphates
M_nadp[c]	0.75	0.8186	0.7941	0.7601	0.8013	0.4875	0.6988	0.4954	0.5858	0.5048	Nicotinamide Adenine Dinucleotide Phosphate	(5'->5')-dinucleotides	(5'->5')-dinucleotides
M_dag_hs[c]	0.7524	0.8193	0.7952	0.7621	0.8021	0.4787	0.5903	0.5339	0.5326	0.6444	Diglyceride	Glycerolipids	1,2-diacylglycerols
M_dtdp[c]	0.75	0.8167	0.7922	0.7573	0.7992	0.4765	0.7349	0.5191	0.5093	0.6802	Deoxythymidine-5'-Diphosphate	Pyrimidine nucleotides	Pyrimidine 2'-deoxyribonucleoside diphosphates
M_sphgn[c]	0.7524	0.8194	0.7952	0.7621	0.8021	0.4227	0.699	0.4947	0.5126	0.7134	Sphinganine	Organonitrogen compounds	1,2-aminoalcohols
M_dgtp[c]	0.7535	0.8204	0.7972	0.7627	0.8032	0.4079	0.7164	0.4834	0.5678	0.6428	Deoxyguanosine-5'-Triphosphate	Purine nucleotides	Purine 2'-deoxyribonucleoside triphosphates
M_q10[m]	0.9112	0.9393	0.9851	0.9135	0.9344	0.3109	0.2703	0.3041	0.224	0.2364	Ubiquinone-10	Prenol lipids	Ubiquinones
M_q10h2[m]	0.9112	0.9393	0.9851	0.9135	0.9344	0.3069	0.252	0.3107	0.2135	0.237	Ubiquinol-10	Prenol lipids	Ubiquinols
M_na1[c]	0.747	0.8164		0.7593	0.7957	0.5559	0.7081		0.4387	0.5469	Sodium	Homogeneous alkali metal compounds	Homogeneous alkali metal compounds
M_ahcys[c]	0.7524	0.8194	0.7952	0.7621		0.6363	0.3807	0.4637	0.5942		S-Adenosyl-L-Homocysteine	5'-deoxyribonucleosides	5'-deoxy-5'-thionucleosides
M_coa[c]	0.7521	0.8194	0.7947	0.7611		0.4511	0.6344	0.5386	0.5883		Coenzyme A	Purine nucleotides	Coenzyme A and derivatives
M_amp[c]	0.7618	0.8271		0.7695	0.8157	0.5527	0.6164		0.4526	0.3476	Adenosine Monophosphate	Purine nucleotides	Purine ribonucleoside monophosphates
M_for[c]	0.7522	0.819	0.7951	0.7619		0.5963	0.742	0.5264	0.6072		Formate
M_glyc3p[c]	0.7524	0.8193	0.7952	0.7621		0.5267	0.5612	0.5269	0.5122		Glycerol 3-Phosphate	Glycerophospholipids	Glycerophosphates
M_frdp[c]	0.7524	0.8194	0.7952	0.7621		0.5968	0.7424	0.4996	0.5367		Farnesyl Diphosphate	Prenol lipids	Sesquiterpenoids
M_pmtcoa[c]	0.7524		0.7952	0.7621	0.8021	0.5759		0.562	0.5578	0.5951	Palmitoyl Coenzyme A (N-C16:0 Coenzyme A)	Fatty Acyls	Long-chain fatty acyl CoAs
M_3dsphgn[c]	0.7524		0.7952	0.7621	0.8021	0.5865		0.5615	0.5127	0.7122	(2S)-1-Hydroxy-3-Oxooctadecan-2-Aminium	Organooxygen compounds	Beta-hydroxy ketones
M_Rtotalcoa[c]	0.7524	0.8194	0.7952	0.7621		0.5865	0.6496	0.5126	0.5129		R Total Coenzyme A
M_cmp[c]	0.7523			0.7621	0.802	0.6758			0.5311	0.4231	Cytidine 5'-Monophosphate	Pyrimidine nucleotides	Pyrimidine ribonucleoside monophosphates
M_nh4[c]	0.7562		0.8058			0.3975		0.4938			Ammonium	Homogeneous other non-metal compounds	Homogeneous other non-metal compounds
M_amet[c]		0.8194	0.7952				0.6642	0.4578			S-Adenosyl-L-Methionine	5'-deoxyribonucleosides	5'-deoxy-5'-thionucleosides
M_pa_hs[c]	0.7524					0.514					Phosphatidate
M_glnproglu[c]		0.8004					0.5794				Glutaminyl-Prolyl-Glutamate
M_co2[m]				0.7619					0.4938		Carbon Dioxide	Other non-metal organides	Other non-metal oxides
M_ppi[c]				0.7695					0.347		Diphosphate	Non-metal oxoanionic compounds	Non-metal pyrophosphates
M_pe_hs[m]				0.7621					0.5226		Phosphatidylethanolamine	Glycerophospholipids	Phosphatidylethanolamines
M_ps_hs[m]				0.7621					0.5726		Phosphatidylserine	Glycerophospholipids	Phosphatidylserines
M_pgp_hs[c]				0.7621					0.5129		Phosphatidyl Glycerol Phosphate
M_alpa_hs[c]					0.8021					0.5395	Lysophosphatidic Acid	Glycerophospholipids	2-acylglycerol-3-phosphates

## Sheet: Rich
			Cell mortality grade					Metabolic deviation grade				Classification is retrieved from The Human Metabolome Database (HMDB), http://www.hmdb.ca/
Metabolite	CMS1	CMS2	CMS3	CMS4	CMS5	CMS1	CMS2	CMS3	CMS4	CMS5	Metabolite Name	Class	Direct Parent
M_datp[c]	0.9558	0.9608	0.962	0.9613	0.9635	0.6817	0.5551	0.5179	0.6009	0.5447	Deoxyadenosine Triphosphate	Purine nucleotides	Purine 2'-deoxyribonucleoside triphosphates
M_dgtp[c]	0.9558	0.9607	0.9624	0.9608	0.9636	0.6605	0.5256	0.5004	0.5606	0.5463	Deoxyguanosine-5'-Triphosphate	Purine nucleotides	Purine 2'-deoxyribonucleoside triphosphates
M_inost[c]	0.9563	0.9613	0.9626	0.9617	0.964	0.6598	0.5389	0.5277	0.5855	0.5162	Myo-Inositol	Organooxygen compounds	Cyclohexanols
M_dadp[c]	0.9558	0.9608	0.962	0.9613	0.9635	0.6586	0.5322	0.5137	0.5963	0.5765	Deoxyadenosine Diphosphate	Purine nucleotides	Purine 2'-deoxyribonucleoside diphosphates
M_crm_hs[c]	0.9564	0.9614	0.9627	0.9616	0.9641	0.5948	0.5377	0.5253	0.6031	0.5352	N-Acylsphingosine
M_dtdp[c]	0.9561	0.9611	0.9623	0.9606	0.9637	0.5174	0.6142	0.5117	0.6019	0.5193	Deoxythymidine-5'-Diphosphate	Pyrimidine nucleotides	Pyrimidine 2'-deoxyribonucleoside diphosphates
M_pa_hs[c]	0.9563					0.5422					Phosphatidate
M_dtmp[c]					0.9641					0.5803	Deoxythymidine-5'-Phosphate	Pyrimidine nucleotides	Pyrimidine 2'-deoxyribonucleoside monophosphates
