# Supplementary material for: Identifying essential genes in genome-scale metabolic models of consensus molecular subtypes of colorectal cancer
Source: PLoS One. 2023 May 19;18(5):e0286032. doi: 10.1371/journal.pone.0286032 (PMC10198572; doi:10.1371/journal.pone.0286032)
Supplement: S6 Table — (XLSX) [file pone.0286032.s006.xlsx]

## Sheet: DMEM
			Cell mortality grade					Metabolic deviation grade
Reaction	CMS1	CMS2	CMS3	CMS4	CMS5	CMS1	CMS2	CMS3	CMS4	CMS5	Reaction Name	Equation with species ID	Equation with species name
R_ASPCTr	0.6604	0.7045	0.6699	0.6063	0.6912	0.6629	0.6316	0.5199	0.5037	0.5316	Aspartate Carbamoyltransferase (Reversible)	M_asp_L[c] + M_cbp[c] <=> M_h[c] + M_pi[c] + M_cbasp[c]	L-Aspartate + Carbamoyl Phosphate <=> Proton + Orthophosphate + N-Carbamoyl-L-Aspartate
R_DHORD9	0.6604	0.7045	0.6699	0.6063	0.6912	0.6575	0.6818	0.4979	0.4039	0.5079	Dihydoorotic Acid Dehydrogenase (Quinone 10)	M_q10[m] + M_dhor_S[c] --> M_q10h2[m] + M_orot[c]	Ubiquinone-10 + (S)-Dihydroorotate --> Ubiquinol-10 + Orotate
R_OMPDC	0.6604	0.7045	0.6699	0.6063	0.6912	0.6545	0.5548	0.5298	0.4992	0.5262	Orotidine-5'-Phosphate Decarboxylase	M_h[c] + M_orot5p[c] --> M_co2[c] + M_ump[c]	Proton + Orotidine 5'-Phosphate --> Carbon Dioxide + Uridine-5'-Monophosphate
R_ORPT	0.6604	0.7045	0.6699	0.6063	0.6912	0.6182	0.6874	0.5241	0.4959	0.5318	Orotate Phosphoribosyltransferase	M_ppi[c] + M_orot5p[c] <=> M_orot[c] + M_prpp[c]	Diphosphate + Orotidine 5'-Phosphate <=> Orotate + 5-Phospho-Alpha-D-Ribose 1-Diphosphate
R_CBPS	0.6604	0.7045	0.6699	0.6063	0.6912	0.5935	0.5267	0.4218	0.5129	0.5	Carbamoyl-Phosphate Synthase (Glutamine-Hydrolysing)	M_h2o[c] + (2) M_atp[c] + M_hco3[c] + M_gln_L[c] --> (2) M_h[c] + (2) M_adp[c] + M_pi[c] + M_glu_L[c] + M_cbp[c]	Water + (2) Adenosine Triphosphate + Bicarbonate + L-Glutamine --> (2) Proton + (2) Adenosine Diphosphate + Orthophosphate + L-Glutamate + Carbamoyl Phosphate
R_ADSL1	0.6604	0.7045	0.6699	0.6063	0.6912	0.5687	0.6798	0.4641	0.4985	0.504	Adenylosuccinate Lyase	M_dcamp[c] --> M_amp[c] + M_fum[c]	N6-(1,2-Dicarboxyethyl)-Adenosine Monophosphate --> Adenosine Monophosphate + Fumarate
R_ADSS	0.6604	0.7045	0.6699	0.6063	0.6912	0.5687	0.6798	0.4641	0.4985	0.504	Adenylosuccinate Synthase	M_asp_L[c] + M_gtp[c] + M_imp[c] --> (2) M_h[c] + M_pi[c] + M_gdp[c] + M_dcamp[c]	L-Aspartate + Guanosine-5'-Triphosphate + Inosine-5'-Monophosphate --> (2) Proton + Orthophosphate + Guanosine-5'-Diphosphate + N6-(1,2-Dicarboxyethyl)-Adenosine Monophosphate
R_DHORTS	0.6604	0.7045	0.6699	0.6063	0.6912	0.5518	0.5506	0.4974	0.5129	0.5199	Dihydroorotase	M_h2o[c] + M_dhor_S[c] <=> M_h[c] + M_cbasp[c]	Water + (S)-Dihydroorotate <=> Proton + N-Carbamoyl-L-Aspartate
R_DATPtn	0.6604	0.7045	0.6699	0.6063	0.6912	0.5042	0.6814	0.4978	0.5281	0.5473	DATP Diffusion in Nucleus	M_datp[c] <=> M_datp[n]	Deoxyadenosine Triphosphate <=> Deoxyadenosine Triphosphate
R_DGTPtn	0.6604	0.7045	0.6699	0.6063	0.6912	0.4594	0.7021	0.5318	0.574	0.4932	DGTP Diffusion in Nucleus	M_dgtp[c] <=> M_dgtp[n]	Deoxyguanosine-5'-Triphosphate <=> Deoxyguanosine-5'-Triphosphate
R_DSAT	0.6604	0.7045	0.6699	0.6063	0.6912	0.449	0.6769	0.4518	0.5034	0.5457	Dihydrosphingosine N-Acyltransferase	M_sphgn[c] + M_Rtotalcoa[c] --> M_h[c] + M_coa[c] + M_dhcrm_hs[c]	Sphinganine + R Total Coenzyme A --> Proton + Coenzyme A + Dihydroceramide
R_INSTt2r	0.6603			0.6063		0.4477			0.5283		Transport of Inositol via Proton Symport	M_h[e] + M_inost[e] <=> M_h[c] + M_inost[c]	Proton + Myo-Inositol <=> Proton + Myo-Inositol
R_TRDR	0.6604		0.6699			0.5102		0.5446			Thioredoxin Reductase (NADPH)	M_h[c] + M_nadph[c] + M_trdox[c] --> M_nadp[c] + M_trdrd[c]	Proton + Nicotinamide Adenine Dinucleotide Phosphate - Reduced + Oxidized Thioredoxin --> Nicotinamide Adenine Dinucleotide Phosphate + Reduced Thioredoxin
R_INSTt4			0.6696					0.5342			Transport of Inositol via Sodium Symport	M_na1[e] + M_inost[e] <=> M_na1[c] + M_inost[c]	Sodium + Myo-Inositol <=> Sodium + Myo-Inositol
R_PEt			0.5098		0.5603			0.5115		0.4769	Phosphatidylethanolamine Transport	M_pe_hs[e] <=> M_pe_hs[c]	Phosphatidylethanolamine <=> Phosphatidylethanolamine
R_PGPP_hs				0.6063					0.5018		Phosphatidylglycerol Phosphate Phosphatase (Homo Sapiens)	M_h2o[c] + M_pgp_hs[c] --> M_pi[c] + M_pglyc_hs[c]	Water + Phosphatidyl Glycerol Phosphate --> Orthophosphate + Phosphatidylglycerol
R_PSSA1_hs				0.6063					0.4878		Phosphatidylserine Synthase Homo Sapiens	M_ser_L[c] + M_pchol_hs[c] <=> M_chol[c] + M_ps_hs[c]	L-Serine + Phosphatidylcholine <=> Choline + Phosphatidylserine

## Sheet: DMEM+Cholesterol
			Cerll mortality grade					Metabolic deivation grade
Reaction	CMS1	CMS2	CMS3	CMS4	CMS5	CMS1	CMS2	CMS3	CMS4	CMS5	Reaction Name	Equation with species ID	Equation with species name
R_DGTPtn	0.6604	0.7045	0.6699	0.6063	0.6912	0.5945	0.6216	0.514	0.5451	0.611	DGTP Diffusion in Nucleus	M_dgtp[c] <=> M_dgtp[n]	Deoxyguanosine-5'-Triphosphate <=> Deoxyguanosine-5'-Triphosphate
R_DSAT	0.6604	0.7045	0.6699	0.6063	0.6912	0.5421	0.6252	0.5103	0.603	0.4901	Dihydrosphingosine N-Acyltransferase	M_sphgn[c] + M_Rtotalcoa[c] --> M_h[c] + M_coa[c] + M_dhcrm_hs[c]	Sphinganine + R Total Coenzyme A --> Proton + Coenzyme A + Dihydroceramide
R_ADSL1	0.6604	0.7045	0.6699	0.6063	0.6912	0.5412	0.5388	0.5492	0.5934	0.4793	Adenylosuccinate Lyase	M_dcamp[c] --> M_amp[c] + M_fum[c]	N6-(1,2-Dicarboxyethyl)-Adenosine Monophosphate --> Adenosine Monophosphate + Fumarate
R_ADSS	0.6604	0.7045	0.6699	0.6063	0.6912	0.5412	0.5388	0.5492	0.5934	0.4793	Adenylosuccinate Synthase	M_asp_L[c] + M_gtp[c] + M_imp[c] --> (2) M_h[c] + M_pi[c] + M_gdp[c] + M_dcamp[c]	L-Aspartate + Guanosine-5'-Triphosphate + Inosine-5'-Monophosphate --> (2) Proton + Orthophosphate + Guanosine-5'-Diphosphate + N6-(1,2-Dicarboxyethyl)-Adenosine Monophosphate
R_DATPtn	0.6604	0.7045	0.6699	0.6063	0.6912	0.5364	0.6383	0.5414	0.5512	0.4909	DATP Diffusion in Nucleus	M_datp[c] <=> M_datp[n]	Deoxyadenosine Triphosphate <=> Deoxyadenosine Triphosphate
R_DHORD9	0.6604	0.7045	0.6699	0.6063	0.6912	0.5237	0.6932	0.5404	0.5	0.5084	Dihydoorotic Acid Dehydrogenase (Quinone 10)	M_q10[m] + M_dhor_S[c] --> M_q10h2[m] + M_orot[c]	Ubiquinone-10 + (S)-Dihydroorotate --> Ubiquinol-10 + Orotate
R_ORPT	0.6604	0.7045	0.6699	0.6063	0.6912	0.5219	0.6749	0.5031	0.5019	0.5031	Orotate Phosphoribosyltransferase	M_ppi[c] + M_orot5p[c] <=> M_orot[c] + M_prpp[c]	Diphosphate + Orotidine 5'-Phosphate <=> Orotate + 5-Phospho-Alpha-D-Ribose 1-Diphosphate
R_ASPCTr	0.6604	0.7045	0.6699	0.6063	0.6912	0.5162	0.6649	0.5554	0.503	0.4854	Aspartate Carbamoyltransferase (Reversible)	M_asp_L[c] + M_cbp[c] <=> M_h[c] + M_pi[c] + M_cbasp[c]	L-Aspartate + Carbamoyl Phosphate <=> Proton + Orthophosphate + N-Carbamoyl-L-Aspartate
R_DHORTS	0.6604	0.7045	0.6699	0.6063	0.6912	0.5032	0.5721	0.5412	0.505	0.4993	Dihydroorotase	M_h2o[c] + M_dhor_S[c] <=> M_h[c] + M_cbasp[c]	Water + (S)-Dihydroorotate <=> Proton + N-Carbamoyl-L-Aspartate
R_CBPS	0.6604	0.7045	0.6699	0.6063	0.6912	0.4972	0.6824	0.5356	0.5261	0.4785	Carbamoyl-Phosphate Synthase (Glutamine-Hydrolysing)	M_h2o[c] + (2) M_atp[c] + M_hco3[c] + M_gln_L[c] --> (2) M_h[c] + (2) M_adp[c] + M_pi[c] + M_glu_L[c] + M_cbp[c]	Water + (2) Adenosine Triphosphate + Bicarbonate + L-Glutamine --> (2) Proton + (2) Adenosine Diphosphate + Orthophosphate + L-Glutamate + Carbamoyl Phosphate
R_OMPDC	0.6604	0.7045	0.6699	0.6063	0.6912	0.4818	0.4919	0.4775	0.6067	0.5236	Orotidine-5'-Phosphate Decarboxylase	M_h[c] + M_orot5p[c] --> M_co2[c] + M_ump[c]	Proton + Orotidine 5'-Phosphate --> Carbon Dioxide + Uridine-5'-Monophosphate
R_INSTt2r	0.6603			0.6063		0.6021			0.5004		Transport of Inositol via Proton Symport	M_h[e] + M_inost[e] <=> M_h[c] + M_inost[c]	Proton + Myo-Inositol <=> Proton + Myo-Inositol
R_TRDR	0.6604		0.6699			0.5921		0.5219			Thioredoxin Reductase (NADPH)	M_h[c] + M_nadph[c] + M_trdox[c] --> M_nadp[c] + M_trdrd[c]	Proton + Nicotinamide Adenine Dinucleotide Phosphate - Reduced + Oxidized Thioredoxin --> Nicotinamide Adenine Dinucleotide Phosphate + Reduced Thioredoxin
R_INSTt4			0.6696					0.5309			Transport of Inositol via Sodium Symport	M_na1[e] + M_inost[e] <=> M_na1[c] + M_inost[c]	Sodium + Myo-Inositol <=> Sodium + Myo-Inositol
R_PEt			0.5098					0.5032			Phosphatidylethanolamine Transport	M_pe_hs[e] <=> M_pe_hs[c]	Phosphatidylethanolamine <=> Phosphatidylethanolamine
R_PGPP_hs				0.6063					0.5183		Phosphatidylglycerol Phosphate Phosphatase (Homo Sapiens)	M_h2o[c] + M_pgp_hs[c] --> M_pi[c] + M_pglyc_hs[c]	Water + Phosphatidyl Glycerol Phosphate --> Orthophosphate + Phosphatidylglycerol
R_PSSA1_hs				0.6063					0.5883		Phosphatidylserine Synthase Homo Sapiens	M_ser_L[c] + M_pchol_hs[c] <=> M_chol[c] + M_ps_hs[c]	L-Serine + Phosphatidylcholine <=> Choline + Phosphatidylserine

## Sheet: HAM
			Cell mortality grade					Metabolic deviation grade
Reaction	CMS1	CMS2	CMS3	CMS4	CMS5	CMS1	CMS2	CMS3	CMS4	CMS5	Reaction Name	Equation with species ID	Equation with species name
R_OMPDC	0.6607	0.7052	0.6705	0.607	0.6926	0.6679	0.3941	0.5368	0.4833	0.4801	Orotidine-5'-Phosphate Decarboxylase	M_h[c] + M_orot5p[c] --> M_co2[c] + M_ump[c]	Proton + Orotidine 5'-Phosphate --> Carbon Dioxide + Uridine-5'-Monophosphate
R_DHORTS	0.6607	0.7052	0.6705	0.607	0.6926	0.6187	0.4012	0.5944	0.5254	0.4869	Dihydroorotase	M_h2o[c] + M_dhor_S[c] <=> M_h[c] + M_cbasp[c]	Water + (S)-Dihydroorotate <=> Proton + N-Carbamoyl-L-Aspartate
R_DHORD9	0.6607	0.7052	0.6705	0.607	0.6926	0.6059	0.5894	0.5284	0.5452	0.4782	Dihydoorotic Acid Dehydrogenase (Quinone 10)	M_q10[m] + M_dhor_S[c] --> M_q10h2[m] + M_orot[c]	Ubiquinone-10 + (S)-Dihydroorotate --> Ubiquinol-10 + Orotate
R_ADSL1	0.6607	0.7052	0.6705	0.607	0.6926	0.5325	0.3982	0.4903	0.5977	0.6114	Adenylosuccinate Lyase	M_dcamp[c] --> M_amp[c] + M_fum[c]	N6-(1,2-Dicarboxyethyl)-Adenosine Monophosphate --> Adenosine Monophosphate + Fumarate
R_ADSS	0.6607	0.7052	0.6705	0.607	0.6926	0.5325	0.3982	0.4903	0.5977	0.6114	Adenylosuccinate Synthase	M_asp_L[c] + M_gtp[c] + M_imp[c] --> (2) M_h[c] + M_pi[c] + M_gdp[c] + M_dcamp[c]	L-Aspartate + Guanosine-5'-Triphosphate + Inosine-5'-Monophosphate --> (2) Proton + Orthophosphate + Guanosine-5'-Diphosphate + N6-(1,2-Dicarboxyethyl)-Adenosine Monophosphate
R_DSAT	0.6607	0.7052	0.6705	0.607	0.6926	0.5209	0.419	0.5063	0.5369	0.6085	Dihydrosphingosine N-Acyltransferase	M_sphgn[c] + M_Rtotalcoa[c] --> M_h[c] + M_coa[c] + M_dhcrm_hs[c]	Sphinganine + R Total Coenzyme A --> Proton + Coenzyme A + Dihydroceramide
R_DGTPtn	0.6607	0.7052	0.6705	0.607	0.6926	0.4892	0.5645	0.515	0.5029	0.5916	DGTP Diffusion in Nucleus	M_dgtp[c] <=> M_dgtp[n]	Deoxyguanosine-5'-Triphosphate <=> Deoxyguanosine-5'-Triphosphate
R_DATPtn	0.6607	0.7052	0.6705	0.607	0.6926	0.431	0.5563	0.5461	0.6054	0.6025	DATP Diffusion in Nucleus	M_datp[c] <=> M_datp[n]	Deoxyadenosine Triphosphate <=> Deoxyadenosine Triphosphate
R_CBPS	0.6607	0.7052	0.6705	0.607	0.6926	0.4283	0.5233	0.5821	0.5218	0.4938	Carbamoyl-Phosphate Synthase (Glutamine-Hydrolysing)	M_h2o[c] + (2) M_atp[c] + M_hco3[c] + M_gln_L[c] --> (2) M_h[c] + (2) M_adp[c] + M_pi[c] + M_glu_L[c] + M_cbp[c]	Water + (2) Adenosine Triphosphate + Bicarbonate + L-Glutamine --> (2) Proton + (2) Adenosine Diphosphate + Orthophosphate + L-Glutamate + Carbamoyl Phosphate
R_ORPT	0.6607	0.7052	0.6705	0.607	0.6926	0.4157	0.4271	0.5358	0.5119	0.4884	Orotate Phosphoribosyltransferase	M_ppi[c] + M_orot5p[c] <=> M_orot[c] + M_prpp[c]	Diphosphate + Orotidine 5'-Phosphate <=> Orotate + 5-Phospho-Alpha-D-Ribose 1-Diphosphate
R_ASPCTr	0.6607	0.7052	0.6705	0.607	0.6926	0.3545	0.5908	0.5222	0.5151	0.4631	Aspartate Carbamoyltransferase (Reversible)	M_asp_L[c] + M_cbp[c] <=> M_h[c] + M_pi[c] + M_cbasp[c]	L-Aspartate + Carbamoyl Phosphate <=> Proton + Orthophosphate + N-Carbamoyl-L-Aspartate
R_INSTt2r	0.6606			0.607		0.5			0.5511		Transport of Inositol via Proton Symport	M_h[e] + M_inost[e] <=> M_h[c] + M_inost[c]	Proton + Myo-Inositol <=> Proton + Myo-Inositol
R_TRDR	0.6607		0.6705			0.4432		0.4933			Thioredoxin Reductase (NADPH)	M_h[c] + M_nadph[c] + M_trdox[c] --> M_nadp[c] + M_trdrd[c]	Proton + Nicotinamide Adenine Dinucleotide Phosphate - Reduced + Oxidized Thioredoxin --> Nicotinamide Adenine Dinucleotide Phosphate + Reduced Thioredoxin
R_INSTt4			0.6703					0.5435			Transport of Inositol via Sodium Symport	M_na1[e] + M_inost[e] <=> M_na1[c] + M_inost[c]	Sodium + Myo-Inositol <=> Sodium + Myo-Inositol
R_PGPP_hs				0.607					0.5667		Phosphatidylglycerol Phosphate Phosphatase (Homo Sapiens)	M_h2o[c] + M_pgp_hs[c] --> M_pi[c] + M_pglyc_hs[c]	Water + Phosphatidyl Glycerol Phosphate --> Orthophosphate + Phosphatidylglycerol
R_PSSA1_hs				0.607					0.5259		Phosphatidylserine Synthase Homo Sapiens	M_ser_L[c] + M_pchol_hs[c] <=> M_chol[c] + M_ps_hs[c]	L-Serine + Phosphatidylcholine <=> Choline + Phosphatidylserine
R_PEt					0.5622					0.4939	Phosphatidylethanolamine Transport	M_pe_hs[e] <=> M_pe_hs[c]	Phosphatidylethanolamine <=> Phosphatidylethanolamine

## Sheet: HAM-Cholesterol
			Cell mortality grade					Metabolic deivation grade
Reaction	CMS1	CMS2	CMS3	CMS4	CMS5	CMS1	CMS2	CMS3	CMS4	CMS5	Reaction Name	Equation with species ID	Equation with species name
R_DHORTS	0.6607	0.7053	0.6705	0.607	0.6926	0.6848	0.4989	0.7008	0.586	0.4772	Dihydroorotase	M_h2o[c] + M_dhor_S[c] <=> M_h[c] + M_cbasp[c]	Water + (S)-Dihydroorotate <=> Proton + N-Carbamoyl-L-Aspartate
R_ORPT	0.6607	0.7053	0.6705	0.607	0.6926	0.6717	0.6173	0.6322	0.4819	0.7541	Orotate Phosphoribosyltransferase	M_ppi[c] + M_orot5p[c] <=> M_orot[c] + M_prpp[c]	Diphosphate + Orotidine 5'-Phosphate <=> Orotate + 5-Phospho-Alpha-D-Ribose 1-Diphosphate
R_CBPS	0.6607	0.7053	0.6705	0.607	0.6926	0.586	0.605	0.7031	0.489	0.7292	Carbamoyl-Phosphate Synthase (Glutamine-Hydrolysing)	M_h2o[c] + (2) M_atp[c] + M_hco3[c] + M_gln_L[c] --> (2) M_h[c] + (2) M_adp[c] + M_pi[c] + M_glu_L[c] + M_cbp[c]	Water + (2) Adenosine Triphosphate + Bicarbonate + L-Glutamine --> (2) Proton + (2) Adenosine Diphosphate + Orthophosphate + L-Glutamate + Carbamoyl Phosphate
R_DHORD9	0.6607	0.7053	0.6705	0.607	0.6926	0.5828	0.4444	0.6949	0.4826	0.7471	Dihydoorotic Acid Dehydrogenase (Quinone 10)	M_q10[m] + M_dhor_S[c] --> M_q10h2[m] + M_orot[c]	Ubiquinone-10 + (S)-Dihydroorotate --> Ubiquinol-10 + Orotate
R_DATPtn	0.6607	0.7053	0.6705	0.607	0.6926	0.5327	0.5098	0.6075	0.5897	0.675	DATP Diffusion in Nucleus	M_datp[c] <=> M_datp[n]	Deoxyadenosine Triphosphate <=> Deoxyadenosine Triphosphate
R_DSAT	0.6607	0.7053	0.6705	0.607	0.6926	0.4794	0.5434	0.451	0.6208	0.6882	Dihydrosphingosine N-Acyltransferase	M_sphgn[c] + M_Rtotalcoa[c] --> M_h[c] + M_coa[c] + M_dhcrm_hs[c]	Sphinganine + R Total Coenzyme A --> Proton + Coenzyme A + Dihydroceramide
R_ADSL1	0.6607	0.7053	0.6705	0.607	0.6926	0.4653	0.5785	0.5827	0.5734	0.6837	Adenylosuccinate Lyase	M_dcamp[c] --> M_amp[c] + M_fum[c]	N6-(1,2-Dicarboxyethyl)-Adenosine Monophosphate --> Adenosine Monophosphate + Fumarate
R_ADSS	0.6607	0.7053	0.6705	0.607	0.6926	0.4653	0.5785	0.5827	0.5734	0.6837	Adenylosuccinate Synthase	M_asp_L[c] + M_gtp[c] + M_imp[c] --> (2) M_h[c] + M_pi[c] + M_gdp[c] + M_dcamp[c]	L-Aspartate + Guanosine-5'-Triphosphate + Inosine-5'-Monophosphate --> (2) Proton + Orthophosphate + Guanosine-5'-Diphosphate + N6-(1,2-Dicarboxyethyl)-Adenosine Monophosphate
R_DGTPtn	0.6607	0.7053	0.6705	0.607	0.6926	0.4425	0.5601	0.5259	0.6018	0.6838	DGTP Diffusion in Nucleus	M_dgtp[c] <=> M_dgtp[n]	Deoxyguanosine-5'-Triphosphate <=> Deoxyguanosine-5'-Triphosphate
R_ASPCTr	0.6607	0.7053	0.6705	0.607	0.6926	0.4135	0.6168	0.6724	0.4883	0.7501	Aspartate Carbamoyltransferase (Reversible)	M_asp_L[c] + M_cbp[c] <=> M_h[c] + M_pi[c] + M_cbasp[c]	L-Aspartate + Carbamoyl Phosphate <=> Proton + Orthophosphate + N-Carbamoyl-L-Aspartate
R_OMPDC	0.6607	0.7053	0.6705	0.607	0.6926	0.3704	0.5371	0.6924	0.4979	0.7159	Orotidine-5'-Phosphate Decarboxylase	M_h[c] + M_orot5p[c] --> M_co2[c] + M_ump[c]	Proton + Orotidine 5'-Phosphate --> Carbon Dioxide + Uridine-5'-Monophosphate
R_INSTt2r	0.6606			0.607		0.455			0.5459		Transport of Inositol via Proton Symport	M_h[e] + M_inost[e] <=> M_h[c] + M_inost[c]	Proton + Myo-Inositol <=> Proton + Myo-Inositol
R_TRDR	0.6607		0.6705			0.5307		0.5998			Thioredoxin Reductase (NADPH)	M_h[c] + M_nadph[c] + M_trdox[c] --> M_nadp[c] + M_trdrd[c]	Proton + Nicotinamide Adenine Dinucleotide Phosphate - Reduced + Oxidized Thioredoxin --> Nicotinamide Adenine Dinucleotide Phosphate + Reduced Thioredoxin
R_INSTt4			0.6703					0.5483			Transport of Inositol via Sodium Symport	M_na1[e] + M_inost[e] <=> M_na1[c] + M_inost[c]	Sodium + Myo-Inositol <=> Sodium + Myo-Inositol
R_PGPP_hs				0.607					0.6092		Phosphatidylglycerol Phosphate Phosphatase (Homo Sapiens)	M_h2o[c] + M_pgp_hs[c] --> M_pi[c] + M_pglyc_hs[c]	Water + Phosphatidyl Glycerol Phosphate --> Orthophosphate + Phosphatidylglycerol
R_PSSA1_hs				0.607					0.5069		Phosphatidylserine Synthase Homo Sapiens	M_ser_L[c] + M_pchol_hs[c] <=> M_chol[c] + M_ps_hs[c]	L-Serine + Phosphatidylcholine <=> Choline + Phosphatidylserine
R_PEt					0.5622					0.5359	Phosphatidylethanolamine Transport	M_pe_hs[e] <=> M_pe_hs[c]	Phosphatidylethanolamine <=> Phosphatidylethanolamine

## Sheet: VMH
			Cell mortality grade					Metabolic deviation grade
Reaction	CMS1	CMS2	CMS3	CMS4	CMS5	CMS1	CMS2	CMS3	CMS4	CMS5	Reaction Name	Equation with species ID	Equation with species name
R_ASPCTr	0.7524	0.8192	0.7973	0.7627	0.8021	0.6246	0.6073	0.3865	0.65	0.5009	Aspartate Carbamoyltransferase (Reversible)	M_asp_L[c] + M_cbp[c] <=> M_h[c] + M_pi[c] + M_cbasp[c]	L-Aspartate + Carbamoyl Phosphate <=> Proton + Orthophosphate + N-Carbamoyl-L-Aspartate
R_OMPDC	0.7524	0.8192	0.7973	0.7627	0.8021	0.6179	0.6256	0.537	0.6182	0.6075	Orotidine-5'-Phosphate Decarboxylase	M_h[c] + M_orot5p[c] --> M_co2[c] + M_ump[c]	Proton + Orotidine 5'-Phosphate --> Carbon Dioxide + Uridine-5'-Monophosphate
R_DHORTS	0.7524	0.8192	0.7973	0.7627	0.8021	0.5991	0.4538	0.5122	0.648	0.6206	Dihydroorotase	M_h2o[c] + M_dhor_S[c] <=> M_h[c] + M_cbasp[c]	Water + (S)-Dihydroorotate <=> Proton + N-Carbamoyl-L-Aspartate
R_DHORD9	0.7524	0.8192	0.7973	0.7627	0.8021	0.5949	0.5546	0.5471	0.6072	0.4981	Dihydoorotic Acid Dehydrogenase (Quinone 10)	M_q10[m] + M_dhor_S[c] --> M_q10h2[m] + M_orot[c]	Ubiquinone-10 + (S)-Dihydroorotate --> Ubiquinol-10 + Orotate
R_TRDR	0.7535	0.8202	0.7993	0.7633	0.8032	0.5774	0.7014	0.5151	0.594	0.5415	Thioredoxin Reductase (NADPH)	M_h[c] + M_nadph[c] + M_trdox[c] --> M_nadp[c] + M_trdrd[c]	Proton + Nicotinamide Adenine Dinucleotide Phosphate - Reduced + Oxidized Thioredoxin --> Nicotinamide Adenine Dinucleotide Phosphate + Reduced Thioredoxin
R_AIRCr	0.7524	0.8192	0.7973	0.7627	0.8021	0.5574	0.6683	0.5262	0.5464	0.5353	Phosphoribosylaminoimidazole Carboxylase	M_co2[c] + M_air[c] <=> M_h[c] + M_5aizc[c]	Carbon Dioxide + 5-Amino-1-(5-Phospho-D-Ribosyl)Imidazole <=> Proton + 5-Amino-1-(5-Phospho-D-Ribosyl)Imidazole-4-Carboxylate
R_CBPS	0.7524	0.8192	0.7973	0.7627	0.8021	0.5522	0.6348	0.5097	0.6298	0.587	Carbamoyl-Phosphate Synthase (Glutamine-Hydrolysing)	M_h2o[c] + (2) M_atp[c] + M_hco3[c] + M_gln_L[c] --> (2) M_h[c] + (2) M_adp[c] + M_pi[c] + M_glu_L[c] + M_cbp[c]	Water + (2) Adenosine Triphosphate + Bicarbonate + L-Glutamine --> (2) Proton + (2) Adenosine Diphosphate + Orthophosphate + L-Glutamate + Carbamoyl Phosphate
R_AICART	0.7524	0.8192	0.7973	0.7627	0.8021	0.5477	0.676	0.5288	0.4994	0.4859	Phosphoribosylaminoimidazolecarboxamide Formyltransferase	M_10fthf[c] + M_aicar[c] <=> M_thf[c] + M_fprica[c]	10-Formyltetrahydrofolate + 5-Amino-1-(5-Phospho-D-Ribosyl)Imidazole-4-Carboxamide <=> 5,6,7,8-Tetrahydrofolate + 5-Formamido-1-(5-Phospho-D-Ribosyl)Imidazole-4-Carboxamide
R_GARFT	0.7524	0.8192	0.7973	0.7627	0.8021	0.5461	0.6788	0.5476	0.5215	0.512	Phosphoribosylglycinamide Formyltransferase	M_10fthf[c] + M_gar[c] <=> M_h[c] + M_thf[c] + M_fgam[c]	10-Formyltetrahydrofolate + N1-(5-Phospho-D-Ribosyl)Glycinamide <=> Proton + 5,6,7,8-Tetrahydrofolate + N2-Formyl-N1-(5-Phospho-D-Ribosyl)Glycinamide
R_PRFGS	0.7524	0.8192	0.7973	0.7627	0.8021	0.5452	0.6786	0.5289	0.5078	0.4866	Phosphoribosylformylglycinamidine Synthase	M_h2o[c] + M_atp[c] + M_gln_L[c] + M_fgam[c] --> M_h[c] + M_adp[c] + M_pi[c] + M_glu_L[c] + M_fpram[c]	Water + Adenosine Triphosphate + L-Glutamine + N2-Formyl-N1-(5-Phospho-D-Ribosyl)Glycinamide --> Proton + Adenosine Diphosphate + Orthophosphate + L-Glutamate + 2-(Formamido)-N1-(5-Phospho-D-Ribosyl)Acetamidine
R_PRAGSr	0.7524	0.8192	0.7973	0.7627	0.8021	0.5435	0.6604	0.5325	0.5518	0.5019	Phosphoribosylglycinamide Synthase	M_atp[c] + M_gly[c] + M_pram[c] --> M_h[c] + M_adp[c] + M_pi[c] + M_gar[c]	Adenosine Triphosphate + Glycine + 5-Phospho-Beta-D-Ribosylamine --> Proton + Adenosine Diphosphate + Orthophosphate + N1-(5-Phospho-D-Ribosyl)Glycinamide
R_GLUPRT	0.7524	0.8192	0.7973	0.7627	0.8021	0.5435	0.6893	0.5325	0.5518	0.5019	Glutamine Phosphoribosyldiphosphate Amidotransferase	M_h2o[c] + M_gln_L[c] + M_prpp[c] --> M_glu_L[c] + M_ppi[c] + M_pram[c]	Water + L-Glutamine + 5-Phospho-Alpha-D-Ribose 1-Diphosphate --> L-Glutamate + Diphosphate + 5-Phospho-Beta-D-Ribosylamine
R_ADSL1	0.7524	0.8192	0.7973	0.7627	0.8021	0.5426	0.5868	0.5342	0.5995	0.5196	Adenylosuccinate Lyase	M_dcamp[c] --> M_amp[c] + M_fum[c]	N6-(1,2-Dicarboxyethyl)-Adenosine Monophosphate --> Adenosine Monophosphate + Fumarate
R_ADSS	0.7524	0.8192	0.7973	0.7627	0.8021	0.5426	0.5868	0.5342	0.5995	0.5196	Adenylosuccinate Synthase	M_asp_L[c] + M_gtp[c] + M_imp[c] --> (2) M_h[c] + M_pi[c] + M_gdp[c] + M_dcamp[c]	L-Aspartate + Guanosine-5'-Triphosphate + Inosine-5'-Monophosphate --> (2) Proton + Orthophosphate + Guanosine-5'-Diphosphate + N6-(1,2-Dicarboxyethyl)-Adenosine Monophosphate
R_IMPC	0.7524	0.8192	0.7973	0.7627	0.8021	0.542	0.6767	0.5152	0.5031	0.5202	IMP Cyclohydrolase	M_h2o[c] + M_imp[c] <=> M_fprica[c]	Water + Inosine-5'-Monophosphate <=> 5-Formamido-1-(5-Phospho-D-Ribosyl)Imidazole-4-Carboxamide
R_DGTPtn	0.7524	0.8192	0.7973	0.7627	0.8021	0.5349	0.5724	0.5145	0.4808	0.5149	DGTP Diffusion in Nucleus	M_dgtp[c] <=> M_dgtp[n]	Deoxyguanosine-5'-Triphosphate <=> Deoxyguanosine-5'-Triphosphate
R_r0666	0.7524	0.8192	0.7973	0.7627	0.8021	0.5211	0.6786	0.5289	0.5749	0.4866	2- (Formamido)-N1- (5-Phosphoribosyl)Acetamidine Cyclo-Ligase (ADP-Forming)	M_atp[c] + M_fpram[c] --> (2) M_h[c] + M_adp[c] + M_pi[c] + M_air[c]	Adenosine Triphosphate + 2-(Formamido)-N1-(5-Phospho-D-Ribosyl)Acetamidine --> (2) Proton + Adenosine Diphosphate + Orthophosphate + 5-Amino-1-(5-Phospho-D-Ribosyl)Imidazole
R_DSAT	0.7524	0.8192	0.7973	0.7627	0.8021	0.5025	0.6828	0.524	0.6289	0.5428	Dihydrosphingosine N-Acyltransferase	M_sphgn[c] + M_Rtotalcoa[c] --> M_h[c] + M_coa[c] + M_dhcrm_hs[c]	Sphinganine + R Total Coenzyme A --> Proton + Coenzyme A + Dihydroceramide
R_DATPtn	0.7524	0.8192	0.7973	0.7627	0.8021	0.4851	0.7191	0.5208	0.5266	0.4943	DATP Diffusion in Nucleus	M_datp[c] <=> M_datp[n]	Deoxyadenosine Triphosphate <=> Deoxyadenosine Triphosphate
R_TMDS	0.7524	0.8192	0.7973	0.7627	0.8021	0.4814	0.5516	0.5141	0.5	0.5089	Thymidylate Synthase	M_mlthf[c] + M_dump[c] --> M_dhf[c] + M_dtmp[c]	5,10-Methylenetetrahydrofolate + Deoxyuridine-5'-Monophosphate --> 7,8-Dihydrofolate + Deoxythymidine-5'-Phosphate
R_ADSL2	0.7524	0.8192	0.7973	0.7627	0.8021	0.4791	0.6721	0.5128	0.5395	0.4985	Adenylosuccinate Lyase	M_25aics[c] --> M_fum[c] + M_aicar[c]	(S)-2-[5-Amino-1-(5-Phospho-D-Ribosyl)Imidazole-4-Carboxamido]Succinate --> Fumarate + 5-Amino-1-(5-Phospho-D-Ribosyl)Imidazole-4-Carboxamide
R_PRASCS	0.7524	0.8192	0.7973	0.7627	0.8021	0.4791	0.6789	0.5128	0.5395	0.4985	Phosphoribosylaminoimidazolesuccinocarboxamide Synthase	M_atp[c] + M_asp_L[c] + M_5aizc[c] --> M_h[c] + M_adp[c] + M_pi[c] + M_25aics[c]	Adenosine Triphosphate + L-Aspartate + 5-Amino-1-(5-Phospho-D-Ribosyl)Imidazole-4-Carboxylate --> Proton + Adenosine Diphosphate + Orthophosphate + (S)-2-[5-Amino-1-(5-Phospho-D-Ribosyl)Imidazole-4-Carboxamido]Succinate
R_ORPT	0.7524	0.8192	0.7973	0.7627	0.8021	0.4666	0.4342	0.5539	0.6506	0.6155	Orotate Phosphoribosyltransferase	M_ppi[c] + M_orot5p[c] <=> M_orot[c] + M_prpp[c]	Diphosphate + Orotidine 5'-Phosphate <=> Orotate + 5-Phospho-Alpha-D-Ribose 1-Diphosphate
R_MI1Pt	0.7524	0.8192	0.7974	0.7627	0.8021	0.4575	0.6126	0.5198	0.5961	0.5124	Transport of Myo-Inositol 1-Phosphate, Proton Symport	M_h[e] + M_mi1p_D[e] <=> M_h[c] + M_mi1p_D[c]	Proton + 1D-Myo-Inositol 1-Phosphate <=> Proton + 1D-Myo-Inositol 1-Phosphate
R_MI1PP	0.7524	0.8192	0.7974	0.7627	0.8021	0.457	0.6053	0.5195	0.5969	0.5157	Myo-Inositol 1-Phosphatase	M_h2o[c] + M_mi1p_D[c] --> M_pi[c] + M_inost[c]	Water + 1D-Myo-Inositol 1-Phosphate --> Orthophosphate + Myo-Inositol
R_3DSPHR	0.7524		0.7973	0.7627	0.8021	0.5275		0.5226	0.4752	0.5063	3-Dehydrosphinganine Reductase	M_h[c] + M_nadph[c] + M_3dsphgn[c] --> M_nadp[c] + M_sphgn[c]	Proton + Nicotinamide Adenine Dinucleotide Phosphate - Reduced + (2S)-1-Hydroxy-3-Oxooctadecan-2-Aminium --> Nicotinamide Adenine Dinucleotide Phosphate + Sphinganine
R_ASNS1	0.7524	0.8192		0.7627	0.8021	0.5576	0.7108		0.5368	0.5678	Asparagine Synthase (Glutamine-Hydrolysing)	M_h2o[c] + M_atp[c] + M_asp_L[c] + M_gln_L[c] --> M_h[c] + M_glu_L[c] + M_amp[c] + M_ppi[c] + M_asn_L[c]	Water + Adenosine Triphosphate + L-Aspartate + L-Glutamine --> Proton + L-Glutamate + Adenosine Monophosphate + Diphosphate + L-Asparagine
R_SERPT	0.7524		0.7973	0.7627	0.8021	0.5275		0.5226	0.4752	0.5063	Serine C-Palmitoyltransferase	M_h[c] + M_ser_L[c] + M_pmtcoa[c] --> M_co2[c] + M_3dsphgn[c] + M_coa[c]	Proton + L-Serine + Palmitoyl Coenzyme A (N-C16:0 Coenzyme A) --> Carbon Dioxide + (2S)-1-Hydroxy-3-Oxooctadecan-2-Aminium + Coenzyme A
R_GLNS	0.7524					0.512					Glutamine Synthetase	M_nh4[c] + M_atp[c] + M_glu_L[c] --> M_h[c] + M_adp[c] + M_pi[c] + M_gln_L[c]	Ammonium + Adenosine Triphosphate + L-Glutamate --> Proton + Adenosine Diphosphate + Orthophosphate + L-Glutamine
R_METAT		0.8192					0.3428				Methionine Adenosyltransferase	M_h2o[c] + M_atp[c] + M_met_L[c] --> M_pi[c] + M_amet[c] + M_ppi[c]	Water + Adenosine Triphosphate + L-Methionine --> Orthophosphate + S-Adenosyl-L-Methionine + Diphosphate
R_CHOLK				0.7627					0.5889		Choline Kinase	M_atp[c] + M_chol[c] --> M_h[c] + M_adp[c] + M_cholp[c]	Adenosine Triphosphate + Choline --> Proton + Adenosine Diphosphate + Choline Phosphate
R_PGPP_hs				0.7627					0.5084		Phosphatidylglycerol Phosphate Phosphatase (Homo Sapiens)	M_h2o[c] + M_pgp_hs[c] --> M_pi[c] + M_pglyc_hs[c]	Water + Phosphatidyl Glycerol Phosphate --> Orthophosphate + Phosphatidylglycerol
R_PSDm_hs				0.7627					0.5631		Phosphatidylserine Decarboxylase	M_h[m] + M_ps_hs[m] --> M_co2[m] + M_pe_hs[m]	Proton + Phosphatidylserine --> Carbon Dioxide + Phosphatidylethanolamine
R_PSFLIPm				0.7627					0.5631		Phosphatidylserine Flippase	M_h2o[c] + M_atp[c] + M_ps_hs[c] --> M_h[c] + M_adp[c] + M_pi[c] + M_ps_hs[m]	Water + Adenosine Triphosphate + Phosphatidylserine --> Proton + Adenosine Diphosphate + Orthophosphate + Phosphatidylserine
R_PSSA1_hs				0.7627					0.5936		Phosphatidylserine Synthase Homo Sapiens	M_ser_L[c] + M_pchol_hs[c] <=> M_chol[c] + M_ps_hs[c]	L-Serine + Phosphatidylcholine <=> Choline + Phosphatidylserine
R_CYSGLNMETt					0.7949					0.5341	Transport of CysGlnMet, Extracellular	M_h[e] + M_cysglnmet[e] <=> M_h[c] + M_cysglnmet[c]	Proton + Cystyl-Glutaminyl-Methionine <=> Proton + Cystyl-Glutaminyl-Methionine
R_CYSGLNMETr					0.7949					0.5268	Metabolism (Formation/Degradation) of CysGlnMet	(2) M_h2o[c] + M_cysglnmet[c] <=> M_cys_L[c] + M_gln_L[c] + M_met_L[c]	(2) Water + Cystyl-Glutaminyl-Methionine <=> L-Cysteine + L-Glutamine + L-Methionine
R_LDL_HSDEG					0.8021					0.5888	Degradation of LDL	M_h2o[e] + M_ldl_hs[e] --> (5) M_chsterol[e] + (2) M_pchol_hs[e] + M_Rtotal[e] + M_Rtotal2[e] + M_Rtotal3[e] + M_glyc[e] + (2) M_HC00005[e]	Water + Low Density Lipoprotein --> (5) Cholesterol + (2) Phosphatidylcholine + R Total + R Total 2 Position + R Total 3 Position + Glycerol + (2) ApoB100

## Sheet: VMH-Cholesterol
			Cell mortality grade					Metabolic deviation grade
Reaction	CMS1	CMS2	CMS3	CMS4	CMS5	CMS1	CMS2	CMS3	CMS4	CMS5	Reaction Name	Equation with species ID	Equation with species name
R_DHORTS	0.7524	0.8194	0.7952	0.7621	0.8021	0.7135	0.4662	0.5732	0.5444	0.6723	Dihydroorotase	M_h2o[c] + M_dhor_S[c] <=> M_h[c] + M_cbasp[c]	Water + (S)-Dihydroorotate <=> Proton + N-Carbamoyl-L-Aspartate
R_DHORD9	0.7524	0.8194	0.7952	0.7621	0.8021	0.7094	0.5782	0.6144	0.4922	0.7282	Dihydoorotic Acid Dehydrogenase (Quinone 10)	M_q10[m] + M_dhor_S[c] --> M_q10h2[m] + M_orot[c]	Ubiquinone-10 + (S)-Dihydroorotate --> Ubiquinol-10 + Orotate
R_ORPT	0.7524	0.8194	0.7952	0.7621	0.8021	0.6975	0.5084	0.5988	0.5223	0.6805	Orotate Phosphoribosyltransferase	M_ppi[c] + M_orot5p[c] <=> M_orot[c] + M_prpp[c]	Diphosphate + Orotidine 5'-Phosphate <=> Orotate + 5-Phospho-Alpha-D-Ribose 1-Diphosphate
R_OMPDC	0.7524	0.8194	0.7952	0.7621	0.8021	0.6892	0.5212	0.6095	0.5476	0.7215	Orotidine-5'-Phosphate Decarboxylase	M_h[c] + M_orot5p[c] --> M_co2[c] + M_ump[c]	Proton + Orotidine 5'-Phosphate --> Carbon Dioxide + Uridine-5'-Monophosphate
R_TRDR	0.7535	0.8204	0.7972	0.7628	0.8032	0.6522	0.7061	0.5418	0.5849	0.5211	Thioredoxin Reductase (NADPH)	M_h[c] + M_nadph[c] + M_trdox[c] --> M_nadp[c] + M_trdrd[c]	Proton + Nicotinamide Adenine Dinucleotide Phosphate - Reduced + Oxidized Thioredoxin --> Nicotinamide Adenine Dinucleotide Phosphate + Reduced Thioredoxin
R_CBPS	0.7524	0.8194	0.7952	0.7621	0.8021	0.6503	0.4685	0.5207	0.547	0.5647	Carbamoyl-Phosphate Synthase (Glutamine-Hydrolysing)	M_h2o[c] + (2) M_atp[c] + M_hco3[c] + M_gln_L[c] --> (2) M_h[c] + (2) M_adp[c] + M_pi[c] + M_glu_L[c] + M_cbp[c]	Water + (2) Adenosine Triphosphate + Bicarbonate + L-Glutamine --> (2) Proton + (2) Adenosine Diphosphate + Orthophosphate + L-Glutamate + Carbamoyl Phosphate
R_ASPCTr	0.7524	0.8194	0.7952	0.7621	0.8021	0.6446	0.5426	0.5499	0.5411	0.7325	Aspartate Carbamoyltransferase (Reversible)	M_asp_L[c] + M_cbp[c] <=> M_h[c] + M_pi[c] + M_cbasp[c]	L-Aspartate + Carbamoyl Phosphate <=> Proton + Orthophosphate + N-Carbamoyl-L-Aspartate
R_DSAT	0.7524	0.8194	0.7952	0.7621	0.8021	0.597	0.6783	0.5602	0.527	0.6047	Dihydrosphingosine N-Acyltransferase	M_sphgn[c] + M_Rtotalcoa[c] --> M_h[c] + M_coa[c] + M_dhcrm_hs[c]	Sphinganine + R Total Coenzyme A --> Proton + Coenzyme A + Dihydroceramide
R_DGTPtn	0.7524	0.8194	0.7952	0.7621	0.8021	0.59	0.7432	0.4923	0.5977	0.5957	DGTP Diffusion in Nucleus	M_dgtp[c] <=> M_dgtp[n]	Deoxyguanosine-5'-Triphosphate <=> Deoxyguanosine-5'-Triphosphate
R_ADSL2	0.7524	0.8194	0.7952	0.7621	0.8021	0.5704	0.7029	0.5523	0.5576	0.7356	Adenylosuccinate Lyase	M_25aics[c] --> M_fum[c] + M_aicar[c]	(S)-2-[5-Amino-1-(5-Phospho-D-Ribosyl)Imidazole-4-Carboxamido]Succinate --> Fumarate + 5-Amino-1-(5-Phospho-D-Ribosyl)Imidazole-4-Carboxamide
R_PRASCS	0.7524	0.8194	0.7952	0.7621	0.8021	0.5656	0.744	0.5341	0.5576	0.7356	Phosphoribosylaminoimidazolesuccinocarboxamide Synthase	M_atp[c] + M_asp_L[c] + M_5aizc[c] --> M_h[c] + M_adp[c] + M_pi[c] + M_25aics[c]	Adenosine Triphosphate + L-Aspartate + 5-Amino-1-(5-Phospho-D-Ribosyl)Imidazole-4-Carboxylate --> Proton + Adenosine Diphosphate + Orthophosphate + (S)-2-[5-Amino-1-(5-Phospho-D-Ribosyl)Imidazole-4-Carboxamido]Succinate
R_r0666	0.7524	0.8194	0.7952	0.7621	0.8021	0.5618	0.7007	0.568	0.5121	0.6998	2- (Formamido)-N1- (5-Phosphoribosyl)Acetamidine Cyclo-Ligase (ADP-Forming)	M_atp[c] + M_fpram[c] --> (2) M_h[c] + M_adp[c] + M_pi[c] + M_air[c]	Adenosine Triphosphate + 2-(Formamido)-N1-(5-Phospho-D-Ribosyl)Acetamidine --> (2) Proton + Adenosine Diphosphate + Orthophosphate + 5-Amino-1-(5-Phospho-D-Ribosyl)Imidazole
R_PRFGS	0.7524	0.8194	0.7952	0.7621	0.8021	0.5618	0.7007	0.568	0.5121	0.6998	Phosphoribosylformylglycinamidine Synthase	M_h2o[c] + M_atp[c] + M_gln_L[c] + M_fgam[c] --> M_h[c] + M_adp[c] + M_pi[c] + M_glu_L[c] + M_fpram[c]	Water + Adenosine Triphosphate + L-Glutamine + N2-Formyl-N1-(5-Phospho-D-Ribosyl)Glycinamide --> Proton + Adenosine Diphosphate + Orthophosphate + L-Glutamate + 2-(Formamido)-N1-(5-Phospho-D-Ribosyl)Acetamidine
R_ADSL1	0.7524	0.8194	0.7952	0.7621	0.8021	0.5598	0.7429	0.5113	0.5126	0.6521	Adenylosuccinate Lyase	M_dcamp[c] --> M_amp[c] + M_fum[c]	N6-(1,2-Dicarboxyethyl)-Adenosine Monophosphate --> Adenosine Monophosphate + Fumarate
R_ADSS	0.7524	0.8194	0.7952	0.7621	0.8021	0.5598	0.7429	0.5113	0.5126	0.6521	Adenylosuccinate Synthase	M_asp_L[c] + M_gtp[c] + M_imp[c] --> (2) M_h[c] + M_pi[c] + M_gdp[c] + M_dcamp[c]	L-Aspartate + Guanosine-5'-Triphosphate + Inosine-5'-Monophosphate --> (2) Proton + Orthophosphate + Guanosine-5'-Diphosphate + N6-(1,2-Dicarboxyethyl)-Adenosine Monophosphate
R_IMPC	0.7524	0.8194	0.7952	0.7621	0.8021	0.5565	0.6974	0.5532	0.513	0.5102	IMP Cyclohydrolase	M_h2o[c] + M_imp[c] <=> M_fprica[c]	Water + Inosine-5'-Monophosphate <=> 5-Formamido-1-(5-Phospho-D-Ribosyl)Imidazole-4-Carboxamide
R_AICART	0.7524	0.8194	0.7952	0.7621	0.8021	0.5512	0.709	0.5521	0.5152	0.5485	Phosphoribosylaminoimidazolecarboxamide Formyltransferase	M_10fthf[c] + M_aicar[c] <=> M_thf[c] + M_fprica[c]	10-Formyltetrahydrofolate + 5-Amino-1-(5-Phospho-D-Ribosyl)Imidazole-4-Carboxamide <=> 5,6,7,8-Tetrahydrofolate + 5-Formamido-1-(5-Phospho-D-Ribosyl)Imidazole-4-Carboxamide
R_AIRCr	0.7524	0.8194	0.7952	0.7621	0.8021	0.5372	0.7413	0.57	0.513	0.5626	Phosphoribosylaminoimidazole Carboxylase	M_co2[c] + M_air[c] <=> M_h[c] + M_5aizc[c]	Carbon Dioxide + 5-Amino-1-(5-Phospho-D-Ribosyl)Imidazole <=> Proton + 5-Amino-1-(5-Phospho-D-Ribosyl)Imidazole-4-Carboxylate
R_TMDS	0.7524	0.8194	0.7952	0.7621	0.8021	0.5323	0.744	0.5574	0.5136	0.6803	Thymidylate Synthase	M_mlthf[c] + M_dump[c] --> M_dhf[c] + M_dtmp[c]	5,10-Methylenetetrahydrofolate + Deoxyuridine-5'-Monophosphate --> 7,8-Dihydrofolate + Deoxythymidine-5'-Phosphate
R_GARFT	0.7524	0.8194	0.7952	0.7621	0.8021	0.5307	0.7247	0.5583	0.5766	0.702	Phosphoribosylglycinamide Formyltransferase	M_10fthf[c] + M_gar[c] <=> M_h[c] + M_thf[c] + M_fgam[c]	10-Formyltetrahydrofolate + N1-(5-Phospho-D-Ribosyl)Glycinamide <=> Proton + 5,6,7,8-Tetrahydrofolate + N2-Formyl-N1-(5-Phospho-D-Ribosyl)Glycinamide
R_DATPtn	0.7524	0.8194	0.7952	0.7621	0.8021	0.5306	0.7429	0.4939	0.5123	0.4917	DATP Diffusion in Nucleus	M_datp[c] <=> M_datp[n]	Deoxyadenosine Triphosphate <=> Deoxyadenosine Triphosphate
R_PRAGSr	0.7524	0.8194	0.7952	0.7621	0.8021	0.5291	0.6815	0.5621	0.5128	0.7053	Phosphoribosylglycinamide Synthase	M_atp[c] + M_gly[c] + M_pram[c] --> M_h[c] + M_adp[c] + M_pi[c] + M_gar[c]	Adenosine Triphosphate + Glycine + 5-Phospho-Beta-D-Ribosylamine --> Proton + Adenosine Diphosphate + Orthophosphate + N1-(5-Phospho-D-Ribosyl)Glycinamide
R_GLUPRT	0.7524	0.8194	0.7952	0.7621	0.8021	0.5291	0.6815	0.5621	0.5128	0.7053	Glutamine Phosphoribosyldiphosphate Amidotransferase	M_h2o[c] + M_gln_L[c] + M_prpp[c] --> M_glu_L[c] + M_ppi[c] + M_pram[c]	Water + L-Glutamine + 5-Phospho-Alpha-D-Ribose 1-Diphosphate --> L-Glutamate + Diphosphate + 5-Phospho-Beta-D-Ribosylamine
R_MI1Pt	0.7524	0.8194	0.7952	0.7621	0.8021	0.5243	0.7446	0.5529	0.5658	0.5916	Transport of Myo-Inositol 1-Phosphate, Proton Symport	M_h[e] + M_mi1p_D[e] <=> M_h[c] + M_mi1p_D[c]	Proton + 1D-Myo-Inositol 1-Phosphate <=> Proton + 1D-Myo-Inositol 1-Phosphate
R_MI1PP	0.7524	0.8194	0.7952	0.7621	0.8021	0.5227	0.7447	0.4922	0.5659	0.6241	Myo-Inositol 1-Phosphatase	M_h2o[c] + M_mi1p_D[c] --> M_pi[c] + M_inost[c]	Water + 1D-Myo-Inositol 1-Phosphate --> Orthophosphate + Myo-Inositol
R_3DSPHR	0.7524		0.7952	0.7621	0.8021	0.5865		0.5615	0.5127	0.7122	3-Dehydrosphinganine Reductase	M_h[c] + M_nadph[c] + M_3dsphgn[c] --> M_nadp[c] + M_sphgn[c]	Proton + Nicotinamide Adenine Dinucleotide Phosphate - Reduced + (2S)-1-Hydroxy-3-Oxooctadecan-2-Aminium --> Nicotinamide Adenine Dinucleotide Phosphate + Sphinganine
R_ASNS1	0.7524	0.8194		0.7621	0.8021	0.6752	0.7415		0.5348	0.6608	Asparagine Synthase (Glutamine-Hydrolysing)	M_h2o[c] + M_atp[c] + M_asp_L[c] + M_gln_L[c] --> M_h[c] + M_glu_L[c] + M_amp[c] + M_ppi[c] + M_asn_L[c]	Water + Adenosine Triphosphate + L-Aspartate + L-Glutamine --> Proton + L-Glutamate + Adenosine Monophosphate + Diphosphate + L-Asparagine
R_METAT	0.7524	0.8194	0.7952			0.6984	0.4742	0.435			Methionine Adenosyltransferase	M_h2o[c] + M_atp[c] + M_met_L[c] --> M_pi[c] + M_amet[c] + M_ppi[c]	Water + Adenosine Triphosphate + L-Methionine --> Orthophosphate + S-Adenosyl-L-Methionine + Diphosphate
R_SERPT	0.7524		0.7952	0.7621	0.8021	0.5865		0.5615	0.5127	0.7122	Serine C-Palmitoyltransferase	M_h[c] + M_ser_L[c] + M_pmtcoa[c] --> M_co2[c] + M_3dsphgn[c] + M_coa[c]	Proton + L-Serine + Palmitoyl Coenzyme A (N-C16:0 Coenzyme A) --> Carbon Dioxide + (2S)-1-Hydroxy-3-Oxooctadecan-2-Aminium + Coenzyme A
R_CHOLK				0.7621					0.5713		Choline Kinase	M_atp[c] + M_chol[c] --> M_h[c] + M_adp[c] + M_cholp[c]	Adenosine Triphosphate + Choline --> Proton + Adenosine Diphosphate + Choline Phosphate
R_PGPP_hs				0.7621					0.513		Phosphatidylglycerol Phosphate Phosphatase (Homo Sapiens)	M_h2o[c] + M_pgp_hs[c] --> M_pi[c] + M_pglyc_hs[c]	Water + Phosphatidyl Glycerol Phosphate --> Orthophosphate + Phosphatidylglycerol
R_PSDm_hs				0.7621					0.5726		Phosphatidylserine Decarboxylase	M_h[m] + M_ps_hs[m] --> M_co2[m] + M_pe_hs[m]	Proton + Phosphatidylserine --> Carbon Dioxide + Phosphatidylethanolamine
R_PSFLIPm				0.7621					0.5726		Phosphatidylserine Flippase	M_h2o[c] + M_atp[c] + M_ps_hs[c] --> M_h[c] + M_adp[c] + M_pi[c] + M_ps_hs[m]	Water + Adenosine Triphosphate + Phosphatidylserine --> Proton + Adenosine Diphosphate + Orthophosphate + Phosphatidylserine
R_PSSA1_hs				0.7621					0.5722		Phosphatidylserine Synthase Homo Sapiens	M_ser_L[c] + M_pchol_hs[c] <=> M_chol[c] + M_ps_hs[c]	L-Serine + Phosphatidylcholine <=> Choline + Phosphatidylserine
R_GPAM_hs					0.8021					0.5395	Glycerol-3-Phosphate Acyltransferase	M_Rtotalcoa[c] + M_glyc3p[c] --> (2) M_h[c] + M_coa[c] + M_alpa_hs[c]	R Total Coenzyme A + Glycerol 3-Phosphate --> (2) Proton + Coenzyme A + Lysophosphatidic Acid
R_LDL_HSDEG					0.8021					0.6029	Degradation of LDL	M_h2o[e] + M_ldl_hs[e] --> (5) M_chsterol[e] + (2) M_pchol_hs[e] + M_Rtotal[e] + M_Rtotal2[e] + M_Rtotal3[e] + M_glyc[e] + (2) M_HC00005[e]	Water + Low Density Lipoprotein --> (5) Cholesterol + (2) Phosphatidylcholine + R Total + R Total 2 Position + R Total 3 Position + Glycerol + (2) ApoB100

## Sheet: Rich
			Cell mortality grade					Metabolic deviation grade
Reaction	CMS1	CMS2	CMS3	CMS4	CMS5	CMS1	CMS2	CMS3	CMS4	CMS5	Reaction Name	Equation with species ID	Equation with species name
R_DGTPtn	0.9565	0.9614	0.9628	0.9617	0.9641	0.6795	0.599	0.5145	0.5921	0.5815	DGTP Diffusion in Nucleus	M_dgtp[c] <=> M_dgtp[n]	Deoxyguanosine-5'-Triphosphate <=> Deoxyguanosine-5'-Triphosphate
R_DATPtn	0.9565	0.9614	0.9628	0.9617	0.9641	0.6783	0.548	0.5191	0.5778	0.5628	DATP Diffusion in Nucleus	M_datp[c] <=> M_datp[n]	Deoxyadenosine Triphosphate <=> Deoxyadenosine Triphosphate
